# Supplementary material for: Identification of differentially expressed genes and the role of PDK4 in CD14+ monocytes of coronary artery disease
Source: Biosci Rep. 2021 Apr 6;41(4):BSR20204124. doi: 10.1042/BSR20204124 (PMC8024870; doi:10.1042/BSR20204124)
Supplement: Supplementary Tables S1-S6 [file BSR-2020-4124_supp.zip]

Archive with 6 entries (6 files):
- BSR-2020-4124_suppST1.docx
- BSR-2020-4124_suppST2.docx
- BSR-2020-4124_suppST3.txt
- BSR-2020-4124_suppST4.docx
- BSR-2020-4124_suppST5.docx
- BSR-2020-4124_suppST6.csv
