# Supplementary material for: Identification of differentially expressed genes and the role of PDK4 in CD14+ monocytes of coronary artery disease
Source: Biosci Rep. 2021 Apr 6;41(4):BSR20204124. doi: 10.1042/BSR20204124 (PMC8024870; doi:10.1042/BSR20204124)
Supplement: Supplementary Tables S1-S6 [file BSR-2020-4124_supp.zip › BSR-2020-4124_suppST3.txt]

Gene ID	control FPKM	CAD FPKM	log2(CAD/control)	Qvalue(control-vs-CAD)	Pvalue(control-vs-CAD)	Other Gene ID
BGI_novel_G001970	0	1.08	10.21797808	1.30E-105	6.32E-106	BGI_novel_G001970
BGI_novel_G001906	0	0.713	9.647560265	8.26E-78	5.28E-78	BGI_novel_G001906
BGI_novel_G001883	0	1.514	9.234010847	3.44E-62	2.66E-62	BGI_novel_G001883
BGI_novel_G000321	0	0.452	8.990053952	1.95E-54	1.69E-54	BGI_novel_G000321
BGI_novel_G002892	0	0.401	8.802472612	4.07E-49	3.84E-49	BGI_novel_G002892
BGI_novel_G001176	0	0.202	8.675282568	8.48E-46	8.46E-46	BGI_novel_G001176
BGI_novel_G003092	0.073	24.384	8.420283694	0	0	BGI_novel_G003092
BGI_novel_G001150	0	0.214	8.204560936	2.69E-35	3.26E-35	BGI_novel_G001150
BGI_novel_G001738	0	0.155	8.186065115	6.17E-35	7.53E-35	BGI_novel_G001738
BGI_novel_G001886	0	0.389	8.091604747	3.78E-33	4.79E-33	BGI_novel_G001886
BGI_novel_G000624	0	0.705	8.07327785	8.20E-33	1.05E-32	BGI_novel_G000624
BGI_novel_G004134	0	0.157	8.03645637	3.80E-32	4.92E-32	BGI_novel_G004134
BGI_novel_G000877	0	0.098	7.961402132	7.89E-31	1.05E-30	BGI_novel_G000877
BGI_novel_G001546	0	0.072	7.741562702	2.87E-27	4.15E-27	BGI_novel_G001546
BGI_novel_G004160	0.001	0.115	7.58204916	1.42E-55	1.21E-55	BGI_novel_G004160
BGI_novel_G001922	0	0.11	7.515240523	5.04E-24	7.89E-24	BGI_novel_G001922
BGI_novel_G002847	0	0.176	7.507648752	6.37E-24	1.00E-23	BGI_novel_G002847
BGI_novel_G002736	0.002	0.393	7.226458346	2.79E-51	2.53E-51	BGI_novel_G002736
BGI_novel_G001071	0	0.23	7.126036592	2.57E-19	4.61E-19	BGI_novel_G001071
BGI_novel_G004128	0	0.103	7.053636896	1.51E-18	2.77E-18	BGI_novel_G004128
BGI_novel_G003499	0.398	47.901	6.894995146	0	0	BGI_novel_G003499
BGI_novel_G001563	0	0.042	6.781838858	6.27E-16	1.26E-15	BGI_novel_G001563
BGI_novel_G001978	0.034	3.569	6.699324045	0	0	BGI_novel_G001978
23551	0.002	0.23	6.622025172	4.36E-27	6.34E-27	RASD2
BGI_novel_G001252	0	0.133	6.59362089	2.44E-14	5.18E-14	BGI_novel_G001252
BGI_novel_G000037	0	0.223	6.482362052	1.78E-13	3.90E-13	BGI_novel_G000037
BGI_novel_G001892	0	0.142	6.439252858	3.72E-13	8.25E-13	BGI_novel_G001892
BGI_novel_G001201	0	0.1	6.385704546	9.06E-13	2.04E-12	BGI_novel_G001201
BGI_novel_G001313	0	0.067	6.373081959	1.11E-12	2.51E-12	BGI_novel_G001313
BGI_novel_G001551	0	0.037	6.253902255	7.22E-12	1.68E-11	BGI_novel_G001551
BGI_novel_G001072	0	0.102	6.246057238	8.13E-12	1.90E-11	BGI_novel_G001072
BGI_novel_G001966	0	0.037	6.244168069	8.36E-12	1.95E-11	BGI_novel_G001966
BGI_novel_G002921	0	0.12	6.131838093	4.30E-11	1.03E-10	BGI_novel_G002921
BGI_novel_G002192	0	0.101	6.09142963	7.55E-11	1.84E-10	BGI_novel_G002192
BGI_novel_G001680	0	0.091	6.034271571	1.64E-10	4.04E-10	BGI_novel_G001680
BGI_novel_G003403	0.033	2.18	6.022290557	7.35E-79	4.65E-79	BGI_novel_G003403
BGI_novel_G003630	0	0.072	6.019621077	1.99E-10	4.93E-10	BGI_novel_G003630
BGI_novel_G003592	0.003	0.16	5.837232809	7.11E-29	9.89E-29	BGI_novel_G003592
BGI_novel_G001917	0	0.034	5.836567969	1.98E-09	5.10E-09	BGI_novel_G001917
BGI_novel_G001709	0	0.026	5.830705049	2.12E-09	5.48E-09	BGI_novel_G001709
BGI_novel_G001610	0	0.036	5.821021083	2.38E-09	6.15E-09	BGI_novel_G001610
BGI_novel_G001006	0	0.08	5.810420777	2.69E-09	6.98E-09	BGI_novel_G001006
6542	0	0.023	5.771601529	4.21E-09	1.10E-08	SLC7A2
BGI_novel_G003655	0	0.06	5.748242889	5.49E-09	1.44E-08	BGI_novel_G003655
BGI_novel_G003017	0	0.178	5.732158169	6.57E-09	1.74E-08	BGI_novel_G003017
BGI_novel_G001969	0	0.027	5.731259294	6.64E-09	1.75E-08	BGI_novel_G001969
BGI_novel_G003964	0	0.023	5.71906934	7.59E-09	2.01E-08	BGI_novel_G003964
BGI_novel_G001307	0	0.041	5.705860674	8.78E-09	2.34E-08	BGI_novel_G001307
BGI_novel_G003956	0	0.031	5.660780047	1.43E-08	3.85E-08	BGI_novel_G003956
BGI_novel_G004018	0	0.022	5.657944747	1.47E-08	3.97E-08	BGI_novel_G004018
BGI_novel_G001082	0	0.02	5.641771933	1.75E-08	4.73E-08	BGI_novel_G001082
762	0.03	1.294	5.609850459	1.53E-90	8.57E-91	CA4
BGI_novel_G002433	0	0.028	5.551466106	4.44E-08	1.22E-07	BGI_novel_G002433
BGI_novel_G003957	0	0.022	5.550956769	4.46E-08	1.23E-07	BGI_novel_G003957
BGI_novel_G000622	0	0.093	5.519542215	6.08E-08	1.69E-07	BGI_novel_G000622
BGI_novel_G000311	0	0.014	5.504364075	7.06E-08	1.96E-07	BGI_novel_G000311
633	0	0.06	5.482094911	8.75E-08	2.44E-07	BGN
BGI_novel_G003346	0	0.044	5.468674396	9.94E-08	2.79E-07	BGI_novel_G003346
BGI_novel_G002396	0	0.034	5.440353312	1.30E-07	3.66E-07	BGI_novel_G002396
23213	0	0.023	5.371063599	2.44E-07	7.01E-07	SULF1
BGI_novel_G002067	0	0.034	5.273793238	5.72E-07	1.67E-06	BGI_novel_G002067
6405	0.006	0.23	5.22970775	5.84E-31	7.76E-31	SEMA3F
BGI_novel_G000265	0.001	0.055	5.193234167	2.76E-72	1.88E-72	BGI_novel_G000265
146	0.013	0.464	5.186639028	2.17E-39	2.41E-39	ADRA1D
BGI_novel_G000574	0	0.08	5.106412469	2.19E-06	6.63E-06	BGI_novel_G000574
BGI_novel_G000022	0	0.053	5.043353151	3.51E-06	1.08E-05	BGI_novel_G000022
BGI_novel_G001358	0	0.049	5.021460546	4.12E-06	1.27E-05	BGI_novel_G001358
BGI_novel_G003470	0	0.18	4.996240556	4.94E-06	1.53E-05	BGI_novel_G003470
4233	0.002	0.065	4.975134923	5.16E-10	1.30E-09	MET
9536	0.21	6.627	4.964141511	0	0	PTGES
2532	0	0.062	4.897132411	9.80E-06	3.09E-05	ACKR1
BGI_novel_G000138	0	0.009	4.859784252	1.25E-05	3.99E-05	BGI_novel_G000138
BGI_novel_G001601	0	0.018	4.851535544	1.32E-05	4.22E-05	BGI_novel_G001601
BGI_novel_G001099	0	0.017	4.775966721	2.14E-05	6.92E-05	BGI_novel_G001099
BGI_novel_G000855	0.008	0.258	4.762117879	1.27E-14	2.67E-14	BGI_novel_G000855
222487	0.292	6.022	4.661723911	0	0	ADGRG3
57172	0	0.035	4.634098005	4.99E-05	0.000165138	CAMK1G
BGI_novel_G000607	0	0.081	4.596091682	6.18E-05	0.000205869	BGI_novel_G000607
6369	0.026	0.67	4.585188404	6.22E-08	1.72E-07	CCL24
4070	0.006	0.15	4.482094911	5.70E-13	1.27E-12	TACSTD2
BGI_novel_G003693	0	0.037	4.465975246	0.000123923	0.000421547	BGI_novel_G003693
1295	0	0.023	4.427647127	0.000150311	0.000515043	COL8A1
1669	0	0.144	4.427647127	0.000150311	0.000515043	DEFA4
57116	0.01	0.092	4.427647127	1.66E-12	3.77E-12	ZNF695
BGI_novel_G002865	0	0.04	4.410903863	0.000163283	0.000561308	BGI_novel_G002865
4057	0.034	0.753	4.362158046	1.55E-66	1.14E-66	LTF
100288520	0	0.045	4.355981004	0.00021347	0.000739688	USP17L15
643699	0.007	0.138	4.290687504	2.47E-28	3.48E-28	GOLGA8N
BGI_novel_G002733	0	0.075	4.263260309	0.000328095	0.001154203	BGI_novel_G002733
BGI_novel_G002734	0	0.075	4.263260309	0.000328095	0.001154203	BGI_novel_G002734
107983955	0.002	0.042	4.250769365	0.000346868	0.001223116	ELOA3C
3036	0.051	0.935	4.246281974	2.89E-65	2.15E-65	HAS1
BGI_novel_G001035	0	0.079	4.239434296	0.00036473	0.001288703	BGI_novel_G001035
BGI_novel_G003782	0	0.009	4.236903251	0.000368782	0.001303756	BGI_novel_G003782
3778	0.072	1.435	4.232735442	7.92E-96	4.23E-96	KCNMA1
10321	0.003	0.059	4.186639028	2.76E-06	8.43E-06	CRISP3
23452	0	0.017	4.186639028	0.000458026	0.001635742	ANGPTL2
8363	0	0.267	4.186639028	0.000458026	0.001635742	HIST1H4J
BGI_novel_G004163	0.003	0.051	4.158313207	1.42E-23	2.26E-23	BGI_novel_G004163
BGI_novel_G001880	0.147	2.682	4.121306693	1.70E-102	8.55E-103	BGI_novel_G001880
8862	0.004	0.074	4.119524832	3.60E-10	9.00E-10	APLN
728358	0	0.137	4.108490782	0.000634343	0.002295304	DEFA1B
BGI_novel_G004051	0.008	0.144	4.103433638	8.46E-61	6.63E-61	BGI_novel_G004051
BGI_novel_G001566	0.003	0.063	4.07400383	4.27E-21	7.24E-21	BGI_novel_G001566
1839	10.358	171.258	4.050408891	0	0	HBEGF
10579	0	0.006	4.049135504	0.000803964	0.002936609	TACC2
206338	0	0.011	4.049135504	0.000803964	0.002936609	LVRN
3042	0	0.139	4.049135504	0.000803964	0.002936609	HBM
4317	0.004	0.075	4.049135504	1.06E-09	2.70E-09	MMP8
4858	0	0.008	4.049135504	0.000803964	0.002936609	NOVA2
9066	0	0.009	4.049135504	0.000803964	0.002936609	SYT7
94234	0	0.025	4.049135504	0.000803964	0.002936609	FOXQ1
650	0.062	0.908	3.911899121	3.39E-94	1.83E-94	BMP2
55118	0.002	0.037	3.897132411	2.48E-05	8.04E-05	CRTAC1
2202	0.002	0.03	3.81467025	4.31E-05	0.000141834	EFEMP1
4313	0.002	0.028	3.81467025	4.31E-05	0.000141834	MMP2
54742	0.004	0.055	3.81467025	4.31E-05	0.000141834	LY6K
10253	0.26	3.61	3.806565201	6.52E-264	1.38E-264	SPRY2
BGI_novel_G002922	0.003	0.051	3.780318746	1.81E-05	5.83E-05	BGI_novel_G002922
4680	0.002	0.036	3.727207409	7.48E-05	0.000250462	CEACAM6
BGI_novel_G000964	0.024	0.32	3.706247791	3.78E-39	4.23E-39	BGI_novel_G000964
6330	0.086	1.031	3.664743322	2.65E-164	8.76E-165	SCN4B
6387	0.003	0.048	3.634098005	0.000130018	0.000442797	CXCL12
91646	0.004	0.056	3.634098005	0.000130018	0.000442797	TDRD12
777	0.001	0.016	3.601676527	7.94E-10	2.01E-09	CACNA1E
BGI_novel_G001276	0.075	0.873	3.563513705	2.35E-24	3.64E-24	BGI_novel_G001276
BGI_novel_G003664	0.096	1.06	3.552292021	7.37E-168	2.39E-168	BGI_novel_G003664
1359	0.004	0.05	3.534562331	0.000225519	0.000783628	CPA3
BGI_novel_G004067	0.007	0.082	3.532134672	3.43E-34	4.24E-34	BGI_novel_G004067
BGI_novel_G000924	0.01	0.123	3.509365498	1.81E-22	2.95E-22	BGI_novel_G000924
BGI_novel_G003920	0.028	0.342	3.443968525	2.99E-19	5.37E-19	BGI_novel_G003920
170850	0.002	0.019	3.427647127	0.000391248	0.001387983	KCNG3
2258	0.003	0.035	3.427647127	0.000391248	0.001387983	FGF13
57608	0.001	0.008	3.427647127	0.000391248	0.001387983	JCAD
57863	0.004	0.038	3.427647127	2.03E-06	6.14E-06	CADM3
BGI_novel_G002050	0.376	4.093	3.419878384	0	0	BGI_novel_G002050
BGI_novel_G001125	0.005	0.066	3.411002344	0.000204077	0.000705973	BGI_novel_G001125
BGI_novel_G002017	0.093	0.948	3.375166748	1.18E-162	3.95E-163	BGI_novel_G002017
BGI_novel_G002255	0.033	0.349	3.371063599	1.15E-14	2.40E-14	BGI_novel_G002255
79616	0.052	0.548	3.346816053	2.40E-51	2.17E-51	CCNJL
BGI_novel_G001195	0.02	0.205	3.338267347	0.000469927	0.00168012	BGI_novel_G001195
653643	0.002	0.02	3.324142552	0.000641723	0.002323107	GOLGA6D
1527	0.004	0.047	3.31216991	0.000677717	0.00245999	TEX28
3804	0.004	0.043	3.31216991	0.000677717	0.00245999	KIR2DL3
5352	0.002	0.019	3.31216991	0.000677717	0.00245999	PLOD2
6401	0.004	0.033	3.31216991	5.94E-06	1.85E-05	SELE
BGI_novel_G001498	0.713	6.933	3.308611726	0	0	BGI_novel_G001498
5307	0.047	0.477	3.304636237	1.22E-33	1.53E-33	PITX1
BGI_novel_G004020	0.105	1.023	3.277744711	6.36E-223	1.59E-223	BGI_novel_G004020
79628	0.001	0.008	3.271527925	9.58E-08	2.69E-07	SH3TC2
BGI_novel_G003810	0.467	4.62	3.266752	2.90E-50	2.68E-50	BGI_novel_G003810
402778	0.922	9.099	3.26490435	0	0	IFITM10
5266	0.723	7.135	3.248258146	1.56E-95	8.38E-96	PI3
BGI_novel_G003002	4.941	44.859	3.246730696	0	0	BGI_novel_G003002
BGI_novel_G001874	0.052	0.512	3.234167398	2.63E-34	3.24E-34	BGI_novel_G001874
54757	0.24	2.178	3.232552742	1.36E-276	2.72E-277	FAM20A
3045	0.031	0.293	3.22970775	1.62E-07	4.61E-07	HBD
759	0.021	0.17	3.22970775	1.62E-07	4.61E-07	CA1
BGI_novel_G002313	0.057	0.535	3.21659225	1.21E-25	1.82E-25	BGI_novel_G002313
7122	0.021	0.191	3.212634236	4.48E-11	1.08E-10	CLDN5
BGI_novel_G003781	0.007	0.074	3.20837591	2.61E-11	6.23E-11	BGI_novel_G003781
BGI_novel_G000528	0.092	0.843	3.197572246	2.95E-62	2.28E-62	BGI_novel_G000528
BGI_novel_G001878	0.123	1.198	3.189984711	3.33E-33	4.21E-33	BGI_novel_G001878
389692	0.015	0.136	3.186639028	7.55E-11	1.84E-10	MAFA
3397	1.598	14.849	3.172558348	0	0	ID1
27242	0.453	4.163	3.153216026	0	0	TNFRSF21
BGI_novel_G000358	0.035	0.293	3.13814051	1.52E-20	2.63E-20	BGI_novel_G000358
BGI_novel_G002853	0.035	0.3	3.133858183	1.17E-18	2.14E-18	BGI_novel_G002853
1262	0.147	1.08	3.131171588	1.47E-155	5.12E-156	CNGA4
25819	2.918	25.583	3.12894343	0	0	NOCT
6947	0.008	0.079	3.119524832	2.94E-05	9.58E-05	TCN1
6853	0.141	1.241	3.116350584	6.57E-109	3.11E-109	SYN1
8993	0.055	0.481	3.109677046	1.73E-13	3.79E-13	PGLYRP1
BGI_novel_G001840	1.761	14.906	3.088153579	0	0	BGI_novel_G001840
3040	17.243	147.238	3.066407951	0	0	HBA2
4973	0.195	1.641	3.063910857	3.66E-108	1.74E-108	OLR1
3090	0.582	4.817	3.040431435	0	0	HIC1
249	0.452	3.692	3.017113831	2.41E-246	5.48E-247	ALPL
3043	25.382	209.244	3.011130719	0	0	HBB
3624	0.026	0.211	2.99399395	5.71E-37	6.66E-37	INHBA
6354	0.076	0.604	2.99399395	1.08E-13	2.35E-13	CCL7
654429	0.004	0.028	2.975134923	8.48E-05	0.000285027	LRTM2
83698	0.002	0.011	2.975134923	8.48E-05	0.000285027	CALN1
93432	0.006	0.056	2.975134923	1.80E-13	3.96E-13	MGAM2
BGI_novel_G000825	0.008	0.068	2.968130401	0.000312767	0.001098224	BGI_novel_G000825
3039	13.808	109.61	2.961123805	0	0	HBA1
BGI_novel_G000670	0.086	0.656	2.958532955	1.13E-13	2.47E-13	BGI_novel_G000670
8613	0.086	0.693	2.956941806	7.16E-61	5.61E-61	PLPP3
10562	0.006	0.055	2.949599831	3.75E-06	1.15E-05	OLFM4
129807	0.132	1.002	2.946105386	1.32E-54	1.14E-54	NEU4
57524	0.004	0.04	2.944473951	5.33E-08	1.47E-07	CASKIN1
BGI_novel_G000110	0.003	0.027	2.939619139	2.47E-06	7.50E-06	BGI_novel_G000110
26153	0.006	0.043	2.923604622	3.71E-10	9.30E-10	KIF26A
BGI_novel_G000013	0.147	1.104	2.90087923	1.48E-45	1.49E-45	BGI_novel_G000013
BGI_novel_G001527	0.042	0.315	2.886678053	1.41E-05	4.50E-05	BGI_novel_G001527
3586	0.443	3.324	2.868901954	3.09E-130	1.26E-130	IL10
81501	0.015	0.122	2.856490426	4.77E-07	1.39E-06	DCSTAMP
2952	0.214	1.544	2.85516014	3.89E-41	4.18E-41	GSTT1
BGI_novel_G003259	1.74	11.988	2.848105652	0	0	BGI_novel_G003259
9590	0.013	0.104	2.842684627	1.84E-24	2.84E-24	AKAP12
6521	0.023	0.17	2.829569127	6.28E-23	1.01E-22	SLC4A1
7056	5.227	37.526	2.809569379	0	0	THBD
BGI_novel_G001758	0.061	0.417	2.8090015	4.37E-38	4.99E-38	BGI_novel_G001758
8744	0.61	4.3	2.807480725	2.51E-172	7.93E-173	TNFSF9
79937	0.025	0.179	2.804572372	7.60E-25	1.16E-24	CNTNAP3
3202	0.154	1.076	2.797596737	1.39E-43	1.44E-43	HOXA5
374	2.747	18.51	2.776763234	0	0	AREG
3429	0.39	2.809	2.76351387	4.96E-38	5.68E-38	IFI27
BGI_novel_G000357	0.036	0.248	2.753359697	1.87E-48	1.78E-48	BGI_novel_G000357
BGI_novel_G001953	0.007	0.049	2.746280143	6.68E-05	0.000222882	BGI_novel_G001953
136259	0.02	0.128	2.727207409	2.18E-06	6.60E-06	KLF14
84985	0.002	0.028	2.727207409	0.000405504	0.001441106	FAM83A
22822	0.99	6.492	2.718710995	0	0	PHLDA1
8140	1.424	9.34	2.709947792	0	0	SLC7A5
BGI_novel_G001471	0.042	0.267	2.693742952	6.74E-53	5.97E-53	BGI_novel_G001471
BGI_novel_G000809	0.203	1.277	2.690877394	6.83E-156	2.37E-156	BGI_novel_G000809
BGI_novel_G002346	0.023	0.151	2.690681533	2.73E-07	7.85E-07	BGI_novel_G002346
BGI_novel_G003358	0.023	0.134	2.675652748	5.02E-09	1.32E-08	BGI_novel_G003358
6696	0.013	0.083	2.665806865	4.86E-05	0.000160547	SPP1
BGI_novel_G002007	0.321	1.957	2.657500239	6.68E-83	4.04E-83	BGI_novel_G002007
BGI_novel_G002745	0.032	0.198	2.657024402	5.97E-11	1.45E-10	BGI_novel_G002745
221416	0.02	0.129	2.653206828	2.75E-17	5.24E-17	C6orf223
BGI_novel_G002263	0.028	0.18	2.653206828	2.75E-17	5.24E-17	BGI_novel_G002263
BGI_novel_G001568	0.033	0.196	2.648819511	1.03E-20	1.77E-20	BGI_novel_G001568
BGI_novel_G001193	0.077	0.491	2.648242889	2.74E-76	1.78E-76	BGI_novel_G001193
BGI_novel_G002025	0.011	0.063	2.644639165	0.000640815	0.002319639	BGI_novel_G002025
BGI_novel_G003961	0.023	0.147	2.63579158	1.03E-20	1.76E-20	BGI_novel_G003961
BGI_novel_G000017	0.42	2.613	2.631156775	2.53E-87	1.47E-87	BGI_novel_G000017
BGI_novel_G000526	0.085	0.5	2.620718975	1.59E-34	1.95E-34	BGI_novel_G000526
9253	0.017	0.106	2.607964064	1.11E-10	2.72E-10	NUMBL
5166	12.29	75.131	2.603497778	0	0	PDK4
BGI_novel_G001548	0.032	0.203	2.603042069	1.10E-47	1.07E-47	BGI_novel_G001548
105	0.003	0.02	2.585188404	9.76E-06	3.08E-05	ADARB2
6374	0.033	0.204	2.585188404	2.39E-13	5.26E-13	CXCL5
BGI_novel_G001338	0.048	0.295	2.582186284	3.14E-23	5.04E-23	BGI_novel_G001338
220441	0.052	0.309	2.581356543	3.07E-14	6.52E-14	RNF152
BGI_novel_G002292	0.164	0.98	2.551035393	7.43E-284	1.44E-284	BGI_novel_G002292
BGI_novel_G000852	0.035	0.205	2.548362704	1.17E-21	1.95E-21	BGI_novel_G000852
BGI_novel_G002321	0.241	1.39	2.545207599	7.93E-85	4.71E-85	BGI_novel_G002321
128312	0.06	0.352	2.534562331	0.00013265	0.000452065	HIST3H2BB
51305	0.013	0.068	2.534562331	1.60E-05	5.12E-05	KCNK9
5197	0.097	0.557	2.511478718	7.98E-10	2.02E-09	PF4V1
3107	157.677	881.696	2.498236357	0	0	HLA-C
23148	0.007	0.04	2.492742156	3.20E-06	9.80E-06	NACAD
BGI_novel_G001597	0.03	0.177	2.483042255	1.71E-20	2.95E-20	BGI_novel_G001597
25907	0.321	1.782	2.474441339	9.53E-72	6.55E-72	TMEM158
BGI_novel_G001159	0.137	0.746	2.473430192	2.67E-77	1.72E-77	BGI_novel_G001159
BGI_novel_G001592	0.357	2.03	2.467217658	1.06E-218	2.71E-219	BGI_novel_G001592
100505385	0.01	0.05	2.464173003	0.000217546	0.00075468	IQCJ-SCHIP1
285093	0.08	0.443	2.46056175	2.14E-18	3.95E-18	RTP5
BGI_novel_G001810	0.458	2.543	2.457865599	9.78E-245	2.24E-245	BGI_novel_G001810
BGI_novel_G001849	0.033	0.184	2.456086085	7.91E-26	1.18E-25	BGI_novel_G001849
5054	0.091	0.46	2.430351336	2.19E-34	2.70E-34	SERPINE1
BGI_novel_G000814	0.478	2.631	2.42908258	7.86E-29	1.10E-28	BGI_novel_G000814
BGI_novel_G004021	0.123	0.67	2.420261214	7.51E-105	3.68E-105	BGI_novel_G004021
BGI_novel_G002058	0.124	0.696	2.419656201	2.38E-12	5.44E-12	BGI_novel_G002058
306	0.157	0.856	2.402772459	1.53E-29	2.09E-29	ANXA3
BGI_novel_G002271	0.376	1.92	2.400947017	0	0	BGI_novel_G002271
7052	1.372	5.935	2.39869053	0	0	TGM2
BGI_novel_G000870	0.057	0.305	2.395610102	7.57E-58	6.21E-58	BGI_novel_G000870
BGI_novel_G000578	0.175	0.93	2.379294235	4.26E-26	6.35E-26	BGI_novel_G000578
BGI_novel_G004035	0.106	0.56	2.377079033	1.86E-34	2.30E-34	BGI_novel_G004035
BGI_novel_G002006	1.434	7.342	2.376526881	1.77E-231	4.29E-232	BGI_novel_G002006
BGI_novel_G003014	0.01	0.054	2.375648967	2.95E-06	9.01E-06	BGI_novel_G003014
BGI_novel_G000810	0.325	1.695	2.362437178	3.16E-20	5.52E-20	BGI_novel_G000810
9099	0.012	0.071	2.351698274	2.70E-06	8.23E-06	USP2
BGI_novel_G002902	0.007	0.041	2.351340507	6.88E-06	2.15E-05	BGI_novel_G002902
BGI_novel_G004060	0.02	0.098	2.340725236	3.06E-26	4.53E-26	BGI_novel_G004060
BGI_novel_G002308	0.093	0.488	2.338171717	3.13E-57	2.59E-57	BGI_novel_G002308
116844	5.964	30.564	2.333021895	0	0	LRG1
10501	0.937	5.484	2.327547949	0	0	SEMA6B
6383	0.46	2.27	2.32666948	4.32E-163	1.44E-163	SDC2
8277	0.175	0.881	2.323225098	3.55E-47	3.46E-47	TKTL1
51399	0.152	0.791	2.317036904	4.48E-20	7.85E-20	TRAPPC4
BGI_novel_G002312	0.092	0.454	2.315098946	2.99E-70	2.10E-70	BGI_novel_G002312
60370	1.608	7.841	2.286593663	6.21E-210	1.66E-210	AVPI1
BGI_novel_G001378	1.065	5.228	2.285340456	9.25E-203	2.54E-203	BGI_novel_G001378
23462	0.054	0.246	2.281796261	1.30E-12	2.95E-12	HEY1
342096	0.007	0.038	2.276529394	0.000267544	0.000934621	GOLGA6A
5008	10.433	72.819	2.268035428	0	0	OSM
BGI_novel_G002145	0.51	2.493	2.267197808	1.24E-29	1.69E-29	BGI_novel_G002145
BGI_novel_G002345	0.103	0.5	2.266493338	3.74E-28	5.30E-28	BGI_novel_G002345
BGI_novel_G003850	0.065	0.322	2.262086348	1.06E-77	6.80E-78	BGI_novel_G003850
3914	0.413	3.18	2.25724983	0	0	LAMB3
387763	0.366	1.732	2.252668898	4.33E-44	4.44E-44	C11orf96
3355	0.008	0.04	2.250769365	0.000178844	0.000616642	HTR1F
BGI_novel_G001881	0.684	3.213	2.242130904	5.46E-103	2.72E-103	BGI_novel_G001881
BGI_novel_G001925	0.684	3.213	2.242130904	5.46E-103	2.72E-103	BGI_novel_G001925
2845	0.015	0.076	2.241780582	2.20E-06	6.65E-06	GPR22
2215	3.528	16.722	2.237228717	0	0	FCGR3B
BGI_novel_G000071	0.137	0.647	2.234100382	1.08E-05	3.42E-05	BGI_novel_G000071
108	0.003	0.014	2.22970775	0.000931216	0.003422692	ADCY2
25803	0.022	0.106	2.22970775	1.10E-05	3.48E-05	SPDEF
3067	0.022	0.115	2.22970775	1.41E-07	3.98E-07	HDC
BGI_novel_G000965	0.041	0.191	2.22970775	1.10E-05	3.48E-05	BGI_novel_G000965
BGI_novel_G000365	8.981	41.157	2.223624564	0	0	BGI_novel_G000365
391322	0.161	0.833	2.199695181	5.57E-14	1.20E-13	LOC391322
6590	0.305	1.422	2.19233014	1.20E-15	2.43E-15	SLPI
151473	0.005	0.028	2.186639028	0.000286262	0.001002377	SLC16A14
7412	0.008	0.037	2.186639028	0.000286262	0.001002377	VCAM1
55647	19.27	88.114	2.186193073	0	0	RAB20
259215	0.052	0.239	2.18025458	4.72E-06	1.46E-05	LY6G6F
140803	0.016	0.074	2.160166816	2.14E-13	4.69E-13	TRPM6
BGI_novel_G003041	0.128	0.563	2.15719525	3.11E-73	2.10E-73	BGI_novel_G003041
BGI_novel_G000812	0.313	1.452	2.147305118	7.15E-12	1.67E-11	BGI_novel_G000812
BGI_novel_G000577	0.427	1.935	2.145773155	1.61E-50	1.48E-50	BGI_novel_G000577
84419	1.055	4.803	2.142966076	2.13E-71	1.47E-71	C15orf48
1816	0.016	0.081	2.142244908	2.76E-05	8.96E-05	DRD5
BGI_novel_G003379	0.101	0.457	2.137188425	2.22E-37	2.57E-37	BGI_novel_G003379
BGI_novel_G002337	0.086	0.376	2.136208318	3.46E-33	4.38E-33	BGI_novel_G002337
3577	1.215	5.5	2.135819563	7.46E-242	1.74E-242	CXCR1
81621	0.1	0.437	2.126378503	8.61E-24	1.35E-23	KAZALD1
BGI_novel_G001699	2.285	9.941	2.126001824	0	0	BGI_novel_G001699
10804	0.08	0.336	2.125756786	5.37E-14	1.15E-13	GJB6
2878	1.346	6.046	2.125018494	8.19E-185	2.43E-185	GPX3
6372	0.017	0.077	2.119524832	0.000454219	0.001621497	CXCL6
1191	1.24	5.32	2.113654787	7.02E-278	1.40E-278	CLU
23657	0.013	0.059	2.110343059	5.44E-12	1.26E-11	SLC7A11
9628	0.011	0.052	2.105719032	0.000140031	0.000478099	RGS6
BGI_novel_G003230	0.23	0.944	2.088732575	3.75E-16	7.45E-16	BGI_novel_G003230
2812	0.35	1.522	2.086977178	4.66E-25	7.09E-25	GP1BB
1491	0.111	0.48	2.075935563	2.42E-18	4.47E-18	CTH
BGI_novel_G001591	0.096	0.397	2.073853367	9.81E-49	9.32E-49	BGI_novel_G001591
9509	0.221	0.96	2.07338305	7.14E-62	5.54E-62	ADAMTS2
BGI_novel_G002293	0.017	0.071	2.065701587	2.05E-09	5.27E-09	BGI_novel_G002293
BGI_novel_G001843	0.17	0.718	2.061190402	7.96E-29	1.11E-28	BGI_novel_G001843
BGI_novel_G003598	0.066	0.267	2.05354926	1.09E-12	2.45E-12	BGI_novel_G003598
100288687	0.017	0.073	2.049135504	0.000717168	0.00260913	DUX4
2627	0.013	0.052	2.049135504	2.11E-05	6.82E-05	GATA6
BGI_novel_G000342	0.091	0.369	2.048015082	1.42E-76	9.19E-77	BGI_novel_G000342
2615	0.397	1.796	2.046195727	2.41E-194	6.80E-195	LRRC32
2865	0.647	2.652	2.03569713	6.93E-75	4.59E-75	FFAR3
BGI_novel_G001534	0.04	0.17	2.035494525	3.40E-12	7.81E-12	BGI_novel_G001534
4016	0.048	0.197	2.030988157	1.06E-09	2.70E-09	LOXL1
1284	0.015	0.06	2.028376944	1.04E-08	2.78E-08	COL4A2
1116	0.405	1.689	2.013646419	3.58E-52	3.21E-52	CHI3L1
441478	0.216	0.877	2.002650602	6.63E-40	7.28E-40	NRARP
BGI_novel_G001968	0.426	1.642	1.997335913	3.63E-90	2.05E-90	BGI_novel_G001968
5209	33.387	134.251	1.982154313	0	0	PFKFB3
23500	0.005	0.022	1.98161151	0.000354936	0.001252779	DAAM2
BGI_novel_G003172	0.873	3.58	1.980170684	1.93E-43	2.01E-43	BGI_novel_G003172
BGI_novel_G002344	0.057	0.227	1.965994269	4.95E-13	1.10E-12	BGI_novel_G002344
BGI_novel_G001594	0.196	0.733	1.96392055	5.39E-69	3.83E-69	BGI_novel_G001594
90853	0.015	0.062	1.949599831	0.000164289	0.000565002	SPOCD1
BGI_novel_G004063	0.012	0.052	1.948719588	1.37E-11	3.23E-11	BGI_novel_G004063
BGI_novel_G003746	0.093	0.366	1.941953932	1.54E-10	3.80E-10	BGI_novel_G003746
BGI_novel_G000111	0.057	0.219	1.940930964	7.12E-16	1.43E-15	BGI_novel_G000111
BGI_novel_G004026	0.015	0.058	1.940251616	3.75E-09	9.80E-09	BGI_novel_G004026
BGI_novel_G001562	0.017	0.069	1.936376135	1.90E-12	4.31E-12	BGI_novel_G001562
BGI_novel_G003969	0.13	0.466	1.932166519	5.28E-41	5.70E-41	BGI_novel_G003969
100137047	0.025	0.09	1.92884127	0.000652806	0.002365095	JMJD7
BGI_novel_G004004	0.402	1.509	1.925613396	6.99E-126	2.92E-126	BGI_novel_G004004
123	28.946	109.647	1.911117578	0	0	PLIN2
BGI_novel_G000893	0.074	0.288	1.903730113	1.33E-12	3.02E-12	BGI_novel_G000893
4311	0.528	2.004	1.884976348	1.23E-173	3.87E-174	MME
3934	0.097	0.37	1.882485635	2.74E-06	8.37E-06	LCN2
BGI_novel_G001593	0.368	1.354	1.881471917	4.36E-156	1.51E-156	BGI_novel_G001593
BGI_novel_G001395	0.941	3.455	1.881215625	9.79E-262	2.09E-262	BGI_novel_G001395
BGI_novel_G004065	0.044	0.158	1.874842194	8.56E-32	1.11E-31	BGI_novel_G004065
654	0.035	0.129	1.86942175	2.44E-09	6.32E-09	BMP6
6385	1.711	6.224	1.864916167	5.43E-246	1.24E-246	SDC4
BGI_novel_G001853	0.054	0.199	1.863304949	2.44E-25	3.69E-25	BGI_novel_G001853
92736	0.026	0.096	1.856490426	5.75E-05	0.000191135	OTOP2
3674	0.334	1.231	1.850589825	7.37E-65	5.51E-65	ITGA2B
BGI_novel_G001976	1.185	4.242	1.844934679	7.26E-241	1.70E-241	BGI_novel_G001976
25925	0.02	0.072	1.842684627	1.50E-07	4.24E-07	ZNF521
2047	0.022	0.087	1.835731866	7.24E-08	2.02E-07	EPHB1
BGI_novel_G000921	0.081	0.291	1.835100601	1.34E-24	2.06E-24	BGI_novel_G000921
51330	1.034	3.824	1.830419912	5.87E-78	3.75E-78	TNFRSF12A
BGI_novel_G003641	0.07	0.257	1.829569127	2.66E-10	6.62E-10	BGI_novel_G003641
BGI_novel_G002359	0.088	0.311	1.822364642	6.63E-14	1.43E-13	BGI_novel_G002359
6248	0.181	0.623	1.821516217	3.20E-23	5.13E-23	RSC1A1
BGI_novel_G001409	0.032	0.112	1.817961097	0.000133237	0.000454104	BGI_novel_G001409
2624	0.054	0.189	1.808127405	3.46E-11	8.29E-11	GATA2
339855	0.014	0.047	1.805209921	4.16E-05	0.000137061	KY
BGI_novel_G001379	4.186	14.857	1.80516258	0	0	BGI_novel_G001379
3976	0.115	0.391	1.799776035	5.89E-24	9.23E-24	LIF
BGI_novel_G001549	0.051	0.179	1.787778381	1.49E-21	2.49E-21	BGI_novel_G001549
BGI_novel_G001350	0.297	1.027	1.786155283	1.03E-34	1.27E-34	BGI_novel_G001350
2038	0.016	0.06	1.786101098	0.000592522	0.002137045	EPB42
9052	0.014	0.05	1.786101098	0.000592522	0.002137045	GPRC5A
5376	0.732	2.505	1.785122668	3.04E-62	2.35E-62	PMP22
728113	0.043	0.14	1.77819953	4.25E-06	1.31E-05	ANXA8L1
25790	0.3	1.04	1.772722068	4.08E-28	5.79E-28	CFAP45
BGI_novel_G003343	0.644	2.068	1.771622453	8.17E-51	7.48E-51	BGI_novel_G003343
9283	0.073	0.251	1.769327891	3.09E-26	4.57E-26	GPR37L1
50486	221.496	749.13	1.763549513	0	0	G0S2
3091	52.683	178.655	1.762403434	0	0	HIF1A
BGI_novel_G002262	0.26	0.89	1.756425874	2.83E-37	3.28E-37	BGI_novel_G002262
BGI_novel_G003004	0.11	0.364	1.752683039	2.57E-10	6.39E-10	BGI_novel_G003004
BGI_novel_G003169	0.128	0.451	1.746084383	1.83E-15	3.71E-15	BGI_novel_G003169
147906	0.055	0.177	1.744280923	9.58E-09	2.56E-08	DACT3
54541	44.74	150.42	1.741668765	0	0	DDIT4
3106	445.37	1366.371	1.741472654	0	0	HLA-B
3680	0.09	0.297	1.734126823	1.84E-18	3.39E-18	ITGA9
5328	1.204	4.417	1.730247013	1.83E-164	6.05E-165	PLAU
BGI_novel_G001355	0.065	0.212	1.72893209	1.47E-08	3.96E-08	BGI_novel_G001355
2017	0.09	0.288	1.727207409	3.16E-14	6.72E-14	CTTN
4824	0.112	0.358	1.727207409	1.15E-17	2.17E-17	NKX3-1
BGI_novel_G002684	0.387	1.264	1.727207409	3.31E-34	4.10E-34	BGI_novel_G002684
BGI_novel_G002759	0.316	1.018	1.727207409	0.000421395	0.001500469	BGI_novel_G002759
7057	69.164	235.244	1.726991362	0	0	THBS1
4783	25.332	83.583	1.7252874	0	0	NFIL3
348938	0.212	0.682	1.72344549	7.45E-32	9.70E-32	NIPAL4
BGI_novel_G003373	0.391	1.34	1.721288295	1.54E-24	2.38E-24	BGI_novel_G003373
BGI_novel_G003449	0.391	1.34	1.721288295	1.54E-24	2.38E-24	BGI_novel_G003449
BGI_novel_G001196	0.343	1.134	1.717590594	8.15E-21	1.40E-20	BGI_novel_G001196
1668	0.325	1.077	1.714790377	1.00E-07	2.80E-07	DEFA3
3625	0.044	0.139	1.709060062	4.38E-08	1.20E-07	INHBB
4330	0.528	1.47	1.706626532	7.95E-109	3.76E-109	MN1
9381	2.117	6.914	1.705305528	0	0	OTOF
221692	2.436	9.285	1.700894853	0	0	PHACTR1
BGI_novel_G001268	0.132	0.439	1.690424104	3.62E-46	3.59E-46	BGI_novel_G001268
BGI_novel_G002268	0.024	0.075	1.686600356	6.01E-09	1.59E-08	BGI_novel_G002268
81607	0.043	0.137	1.677166727	2.22E-08	6.04E-08	NECTIN4
388121	0.03	0.1	1.676979376	0.000148565	0.00050855	TNFAIP8L3
155382	0.032	0.099	1.674739989	0.000632009	0.00228614	VPS37D
28231	0.07	0.222	1.674739989	4.22E-10	1.06E-09	SLCO4A1
23710	22.642	77.029	1.671106981	0	0	GABARAPL1
102724428	10.326	34.904	1.662276501	0	0	SIK1B
3696	0.012	0.039	1.657944747	1.77E-06	5.31E-06	ITGB8
BGI_novel_G001057	0.072	0.221	1.657340153	2.10E-19	3.77E-19	BGI_novel_G001057
133	13.476	42.621	1.656313554	0	0	ADM
9278	1.412	4.613	1.654173177	3.73E-158	1.28E-158	ZBTB22
57007	0.968	3.08	1.653997562	2.16E-82	1.31E-82	ACKR3
125206	0.051	0.16	1.653206828	3.67E-06	1.13E-05	SLC5A10
64092	24.565	74.63	1.652181036	0	0	SAMSN1
375033	0.032	0.104	1.650039549	1.12E-08	3.01E-08	PEAR1
8808	0.045	0.144	1.647772942	7.65E-06	2.39E-05	IL1RL2
10158	0.077	0.245	1.644745249	0.000209988	0.000727082	PDZK1IP1
1907	0.056	0.17	1.644745249	0.000209988	0.000727082	EDN2
57126	0.028	0.09	1.644745249	0.000209988	0.000727082	CD177
BGI_novel_G000362	0.091	0.279	1.644745249	0.000209988	0.000727082	BGI_novel_G000362
1961	0.025	0.073	1.634098005	0.000443312	0.001580714	EGR4
7200	0.028	0.095	1.634098005	0.000443312	0.001580714	TRH
57491	0.093	0.291	1.631368304	2.43E-23	3.88E-23	AHRR
8013	0.781	4.08	1.629697305	0	0	NR4A3
BGI_novel_G000633	0.087	0.275	1.628905336	9.64E-18	1.81E-17	BGI_novel_G000633
BGI_novel_G002722	0.05	0.152	1.620292205	0.000941727	0.003462131	BGI_novel_G002722
BGI_novel_G001583	0.192	0.582	1.616334606	2.07E-22	3.39E-22	BGI_novel_G001583
25833	0.031	0.095	1.611730192	2.35E-05	7.59E-05	POU2F3
BGI_novel_G003801	0.405	1.27	1.610741203	5.51E-55	4.73E-55	BGI_novel_G003801
BGI_novel_G003489	4.864	13.64	1.606526092	1.93E-306	3.47E-307	BGI_novel_G003489
440955	0.108	0.334	1.601676527	0.000310524	0.001089993	TMEM89
7850	1.768	5.553	1.601311149	3.18E-94	1.72E-94	IL1R2
BGI_novel_G003398	0.294	0.891	1.598519266	1.15E-15	2.31E-15	BGI_novel_G003398
100462983	0.048	0.147	1.598474095	0.000315536	0.001108307	MTRNR2L3
BGI_novel_G003183	0.256	0.759	1.598363028	9.23E-99	4.80E-99	BGI_novel_G003183
BGI_novel_G001152	0.047	0.137	1.596175678	1.24E-09	3.16E-09	BGI_novel_G001152
2296	0.086	0.263	1.595563403	5.42E-13	1.21E-12	FOXC1
BGI_novel_G002653	0.417	1.27	1.594539596	8.41E-14	1.82E-13	BGI_novel_G002653
254427	0.651	1.962	1.591743992	1.87E-82	1.13E-82	PROSER2
103344718	0.02	0.059	1.589703885	0.000103041	0.000348218	HOTS
BGI_novel_G000683	0.19	0.554	1.587804353	3.66E-21	6.20E-21	BGI_novel_G000683
BGI_novel_G002832	0.042	0.128	1.585930722	0.000189336	0.000653844	BGI_novel_G002832
BGI_novel_G001686	0.088	0.259	1.581021509	3.61E-29	4.99E-29	BGI_novel_G001686
54498	1.088	3.264	1.580032848	2.11E-88	1.21E-88	SMOX
BGI_novel_G001468	0.648	1.95	1.568960867	2.78E-19	5.00E-19	BGI_novel_G001468
BGI_novel_G001095	0.041	0.125	1.564008015	5.88E-10	1.48E-09	BGI_novel_G001095
BGI_novel_G000394	0.044	0.131	1.563106383	9.15E-12	2.14E-11	BGI_novel_G000394
BGI_novel_G003089	43.216	132.426	1.562713517	0	0	BGI_novel_G003089
BGI_novel_G002855	0.22	0.627	1.56216286	8.72E-22	1.45E-21	BGI_novel_G002855
BGI_novel_G002238	1.142	3.402	1.559519655	2.32E-28	3.26E-28	BGI_novel_G002238
BGI_novel_G002631	0.175	0.519	1.559517911	8.41E-66	6.22E-66	BGI_novel_G002631
BGI_novel_G002261	0.116	0.343	1.558916661	2.44E-48	2.33E-48	BGI_novel_G002261
100130311	0.653	1.947	1.556487919	6.40E-71	4.44E-71	C17orf107
8521	0.027	0.082	1.553178009	0.000150593	0.000516053	GCM1
1051	149.401	441.8	1.551317007	0	0	CEBPB
BGI_novel_G003737	0.125	0.373	1.550956769	9.72E-26	1.46E-25	BGI_novel_G003737
122416	0.52	1.543	1.546984442	3.58E-99	1.86E-99	ANKRD9
64412	4.402	13.269	1.546900163	0	0	GZF1
BGI_novel_G002917	0.111	0.301	1.543405271	1.51E-07	4.28E-07	BGI_novel_G002917
BGI_novel_G000401	0.068	0.197	1.540152013	7.20E-09	1.91E-08	BGI_novel_G000401
BGI_novel_G001132	0.173	0.522	1.538820165	1.04E-35	1.25E-35	BGI_novel_G001132
5473	1.903	5.649	1.537581154	5.23E-81	3.23E-81	PPBP
BGI_novel_G000317	0.098	0.285	1.537130166	3.07E-33	3.88E-33	BGI_novel_G000317
55287	0.043	0.123	1.534562331	0.000104918	0.000354708	TMEM40
92815	2.582	7.624	1.534562331	1.05E-35	1.26E-35	HIST3H2A
729359	0.182	0.519	1.528728538	1.88E-42	1.98E-42	PLIN4
BGI_novel_G002903	0.022	0.062	1.519657601	1.20E-06	3.58E-06	BGI_novel_G002903
1139	0.112	0.314	1.515851572	4.55E-14	9.76E-14	CHRNA7
4239	0.312	0.882	1.513803771	7.09E-20	1.25E-19	MFAP4
BGI_novel_G001478	5.585	15.825	1.511278678	4.09E-86	2.40E-86	BGI_novel_G001478
56675	0.367	1.04	1.511216428	6.75E-47	6.60E-47	NRIP3
57458	2.941	8.362	1.506229256	0	0	TMCC3
714	2.074	5.886	1.506066784	6.95E-76	4.56E-76	C1QC
BGI_novel_G002018	0.692	1.945	1.502629403	7.58E-127	3.15E-127	BGI_novel_G002018
BGI_novel_G002364	0.188	0.537	1.502501122	2.05E-13	4.51E-13	BGI_novel_G002364
84225	2.745	6.975	1.500931553	1.25E-292	2.35E-293	ZMYND15
57596	0.43	1.224	1.500850052	1.93E-38	2.19E-38	BEGAIN
5138	0.126	0.35	1.497725563	8.49E-17	1.65E-16	PDE2A
4052	0.035	0.102	1.495881863	7.65E-08	2.13E-07	LTBP1
1948	0.014	0.041	1.492742156	0.000459073	0.001639873	EFNB2
BGI_novel_G000757	0.044	0.123	1.492181268	8.56E-12	2.00E-11	BGI_novel_G000757
713	3.584	10.072	1.492113393	5.70E-147	2.10E-147	C1QB
2254	0.071	0.195	1.489047672	7.17E-12	1.67E-11	FGF9
347735	3.48	9.881	1.488902312	1.76E-219	4.47E-220	SERINC2
8854	0.043	0.111	1.484637106	1.94E-06	5.85E-06	ALDH1A2
6364	7.423	18.53	1.482562181	5.29E-292	9.96E-293	CCL20
BGI_novel_G002845	0.941	2.627	1.479794855	9.98E-155	3.50E-155	BGI_novel_G002845
BGI_novel_G003478	0.021	0.058	1.478744239	0.000755283	0.002750813	BGI_novel_G003478
BGI_novel_G004027	0.617	1.704	1.478405378	1.55E-139	5.94E-140	BGI_novel_G004027
BGI_novel_G002141	0.42	1.18	1.475791169	3.04E-58	2.48E-58	BGI_novel_G002141
BGI_novel_G000906	0.868	2.399	1.47500824	3.12E-70	2.19E-70	BGI_novel_G000906
10395	0.153	0.427	1.47489941	5.28E-30	7.14E-30	DLC1
BGI_novel_G000238	0.742	2.029	1.471103908	5.68E-23	9.15E-23	BGI_novel_G000238
BGI_novel_G001467	0.404	1.125	1.469221578	4.04E-12	9.30E-12	BGI_novel_G001467
BGI_novel_G000048	0.181	0.507	1.465231474	0.000373292	0.001320765	BGI_novel_G000048
222235	0.022	0.062	1.464173003	0.000964907	0.003551206	FBXL13
2905	0.43	1.17	1.463398818	1.21E-192	3.47E-193	GRIN2C
2619	0.148	0.418	1.452491198	1.69E-14	3.57E-14	GAS1
BGI_novel_G003909	0.29	0.8	1.447391551	6.31E-10	1.59E-09	BGI_novel_G003909
BGI_novel_G001573	0.106	0.289	1.445693583	5.86E-13	1.31E-12	BGI_novel_G001573
84002	5.531	15.68	1.44297708	0	0	B3GNT5
BGI_novel_G000485	1.302	3.476	1.442544125	0	0	BGI_novel_G000485
6804	0.436	1.126	1.440988216	8.95E-43	9.39E-43	STX1A
BGI_novel_G003948	0.198	0.534	1.440903224	1.45E-31	1.90E-31	BGI_novel_G003948
9353	0.01	0.026	1.437700792	0.00045659	0.001630223	SLIT2
BGI_novel_G000320	0.705	1.875	1.436864008	3.40E-78	2.16E-78	BGI_novel_G000320
BGI_novel_G001907	1.006	2.539	1.436531115	1.36E-103	6.74E-104	BGI_novel_G001907
BGI_novel_G001328	0.263	0.701	1.432458417	3.95E-54	3.43E-54	BGI_novel_G001328
23308	4.886	14.659	1.432356784	0	0	ICOSLG
BGI_novel_G003236	0.965	2.616	1.429543859	5.71E-66	4.21E-66	BGI_novel_G003236
BGI_novel_G002054	0.282	0.718	1.424709844	1.20E-07	3.38E-07	BGI_novel_G002054
100526664	0.364	0.983	1.421453672	8.38E-94	4.56E-94	LY75-CD302
8436	0.393	1.074	1.421104281	1.37E-37	1.58E-37	CAVIN2
8204	7.598	20.44	1.41912926	0	0	NRIP1
1850	0.273	0.747	1.418317314	6.64E-36	7.91E-36	DUSP8
54206	0.295	0.806	1.415263403	1.87E-27	2.70E-27	ERRFI1
5055	5.007	10.882	1.414252266	0	0	SERPINB2
BGI_novel_G002772	0.077	0.207	1.413981464	1.39E-28	1.95E-28	BGI_novel_G002772
7090	26.176	69.896	1.412470778	0	0	TLE3
BGI_novel_G002047	1.02	2.701	1.410250034	2.88E-76	1.87E-76	BGI_novel_G002047
BGI_novel_G003642	0.715	1.881	1.408910204	6.90E-47	6.76E-47	BGI_novel_G003642
29094	0.088	0.242	1.405279314	2.78E-11	6.64E-11	LGALSL
BGI_novel_G003830	0.123	0.309	1.403047744	2.73E-13	6.01E-13	BGI_novel_G003830
BGI_novel_G002885	0.304	0.807	1.402362808	3.81E-51	3.47E-51	BGI_novel_G002885
BGI_novel_G000974	0.116	0.31	1.401807122	3.66E-21	6.19E-21	BGI_novel_G000974
155185	0.314	0.839	1.393887529	1.26E-77	8.11E-78	AMZ1
5196	1.068	2.849	1.392659828	4.16E-24	6.49E-24	PF4
722	0.11	0.3	1.390172422	1.71E-08	4.61E-08	C4BPA
122786	0.096	0.235	1.388927109	5.33E-13	1.19E-12	FRMD6
BGI_novel_G001260	0.138	0.37	1.376041135	7.18E-23	1.16E-22	BGI_novel_G001260
BGI_novel_G002418	0.548	1.44	1.374114727	5.49E-48	5.29E-48	BGI_novel_G002418
84858	3.112	8.063	1.372542528	3.05E-267	6.40E-268	ZNF503
BGI_novel_G003880	0.065	0.172	1.366140155	3.35E-12	7.69E-12	BGI_novel_G003880
BGI_novel_G001151	0.604	1.554	1.361594501	1.47E-124	6.24E-125	BGI_novel_G001151
BGI_novel_G003799	0.517	1.333	1.361564833	2.00E-103	9.91E-104	BGI_novel_G003799
7474	0.012	0.031	1.355238632	0.000929409	0.003415785	WNT5A
5028	0.765	1.956	1.353918892	3.99E-132	1.61E-132	P2RY1
51523	12.72	32.742	1.349832245	0	0	CXXC5
4905	0.042	0.107	1.343788122	5.53E-06	1.72E-05	NSF
58191	39.916	100.725	1.341457424	0	0	CXCL16
402665	0.037	0.097	1.340184286	9.81E-05	0.00033107	IGLON5
440503	0.572	1.391	1.339546349	3.50E-37	4.06E-37	PLIN5
2791	0.44	1.13	1.337705002	3.35E-11	8.01E-11	GNG11
7037	11.371	28.722	1.332833937	0	0	TFRC
BGI_novel_G001269	0.041	0.096	1.331354383	2.82E-07	8.13E-07	BGI_novel_G001269
BGI_novel_G004054	0.006	0.017	1.330490093	0.000626319	0.002264303	BGI_novel_G004054
83992	0.064	0.16	1.328945623	3.24E-11	7.75E-11	CTTNBP2
11037	0.107	0.27	1.324979898	4.31E-16	8.59E-16	STON1
3656	0.895	2.222	1.31971484	1.94E-72	1.32E-72	IRAK2
5598	16.912	41.654	1.319186373	0	0	MAPK7
BGI_novel_G001876	10.682	27.278	1.315819992	0	0	BGI_novel_G001876
BGI_novel_G000955	0.468	1.205	1.313779352	6.43E-11	1.56E-10	BGI_novel_G000955
116173	0.087	0.22	1.31216991	0.000615503	0.002223796	CMTM5
BGI_novel_G001496	0.943	2.367	1.307326783	1.38E-100	7.02E-101	BGI_novel_G001496
10398	0.435	1.076	1.305283524	7.88E-13	1.77E-12	MYL9
BGI_novel_G002372	0.237	0.58	1.304430489	1.06E-14	2.22E-14	BGI_novel_G002372
BGI_novel_G002275	0.412	0.982	1.304189285	1.46E-43	1.51E-43	BGI_novel_G002275
2355	52.462	138.578	1.30294134	0	0	FOSL2
5413	0.247	0.578	1.302268927	3.90E-17	7.48E-17	SEPT5
6286	4.554	11.626	1.30156181	8.42E-44	8.68E-44	S100P
9021	62.555	154.094	1.301157369	0	0	SOCS3
56963	0.256	0.646	1.295775472	6.51E-20	1.15E-19	RGMA
286676	0.064	0.156	1.293554232	6.83E-06	2.13E-05	ILDR1
1178	0.314	0.777	1.292804585	9.88E-06	3.11E-05	CLC
BGI_novel_G000661	0.084	0.212	1.290369346	3.14E-22	5.16E-22	BGI_novel_G000661
171389	0.303	0.744	1.287716866	8.61E-20	1.52E-19	NLRP6
BGI_novel_G003565	0.112	0.272	1.287612806	8.05E-14	1.74E-13	BGI_novel_G003565
10140	19.326	47.932	1.285539096	0	0	TOB1
BGI_novel_G000459	0.091	0.224	1.28197788	1.88E-05	6.06E-05	BGI_novel_G000459
BGI_novel_G001790	0.098	0.237	1.281796261	0.000278916	0.000976336	BGI_novel_G001790
3621	14.376	35.122	1.279781418	0	0	ING1
22885	0.051	0.125	1.279748432	2.18E-06	6.60E-06	ABLIM3
3690	0.205	0.509	1.279305276	9.24E-24	1.46E-23	ITGB3
BGI_novel_G001637	0.243	0.605	1.274517007	1.24E-06	3.70E-06	BGI_novel_G001637
BGI_novel_G000897	0.308	0.726	1.273277152	1.42E-32	1.83E-32	BGI_novel_G000897
BGI_novel_G002895	0.211	0.49	1.272178643	8.69E-15	1.81E-14	BGI_novel_G002895
BGI_novel_G002305	0.084	0.2	1.270057192	1.29E-30	1.73E-30	BGI_novel_G002305
51655	0.964	2.312	1.267775791	9.29E-37	1.09E-36	RASD1
80739	0.318	0.765	1.2634412	1.05E-17	1.99E-17	MPIG6B
338773	0.535	1.287	1.260639609	1.27E-31	1.66E-31	TMEM119
1268	0.053	0.124	1.257722126	2.41E-08	6.55E-08	CNR1
51085	0.162	0.377	1.25737642	3.29E-19	5.91E-19	MLXIPL
BGI_novel_G003359	0.392	0.931	1.257157932	6.37E-19	1.16E-18	BGI_novel_G003359
BGI_novel_G002747	0.495	1.236	1.25637089	5.76E-35	7.01E-35	BGI_novel_G002747
BGI_novel_G001954	0.02	0.051	1.256008047	4.36E-05	0.000143775	BGI_novel_G001954
BGI_novel_G002306	0.111	0.263	1.253965363	2.00E-24	3.09E-24	BGI_novel_G002306
196410	0.177	0.419	1.247464221	3.06E-07	8.83E-07	METTL7B
BGI_novel_G003585	0.176	0.414	1.246581568	9.02E-25	1.38E-24	BGI_novel_G003585
BGI_novel_G001501	1.194	2.824	1.243670684	4.25E-88	2.45E-88	BGI_novel_G001501
BGI_novel_G002746	0.104	0.25	1.240099446	3.86E-08	1.06E-07	BGI_novel_G002746
9132	0.071	0.165	1.240020124	1.41E-07	3.99E-07	KCNQ4
BGI_novel_G000414	0.268	0.629	1.239840856	8.24E-30	1.12E-29	BGI_novel_G000414
340205	0.351	0.816	1.238169328	3.71E-10	9.28E-10	TREML1
5144	1.256	2.955	1.231173218	2.67E-195	7.50E-196	PDE4D
83999	0.471	1.127	1.225512737	2.23E-58	1.81E-58	KREMEN1
389792	4.863	11.435	1.225471534	1.94E-256	4.24E-257	IER5L
BGI_novel_G001767	0.03	0.07	1.224957217	0.00038882	0.001378484	BGI_novel_G001767
1499	41.061	95.896	1.220518464	0	0	CTNNB1
BGI_novel_G002188	0.1	0.235	1.219060506	0.000160668	0.000551907	BGI_novel_G002188
BGI_novel_G001187	0.094	0.223	1.218444818	1.07E-12	2.41E-12	BGI_novel_G001187
342931	1	2.341	1.217944201	1.31E-17	2.48E-17	RFPL4A
3198	0.232	0.534	1.216354122	8.19E-13	1.84E-12	HOXA1
BGI_novel_G001204	0.17	0.39	1.216204306	4.57E-23	7.35E-23	BGI_novel_G001204
100533496	0.35	0.816	1.215630725	1.24E-19	2.20E-19	TVP23C-CDRT4
BGI_novel_G002584	1.341	3.147	1.215568674	1.46E-46	1.44E-46	BGI_novel_G002584
84957	44.473	82.647	1.213945219	0	0	RELT
BGI_novel_G002151	0.131	0.304	1.212128116	2.34E-09	6.04E-09	BGI_novel_G002151
BGI_novel_G003257	1.964	4.509	1.210011785	6.48E-98	3.40E-98	BGI_novel_G003257
2180	58.278	118.399	1.207871987	0	0	ACSL1
BGI_novel_G001058	0.24	0.54	1.20545487	2.19E-27	3.16E-27	BGI_novel_G001058
127623	0.411	0.959	1.204529187	1.78E-08	4.81E-08	OR2B11
6886	0.037	0.081	1.203645453	7.47E-05	0.000249951	TAL1
BGI_novel_G000065	0.025	0.06	1.203048188	2.14E-05	6.93E-05	BGI_novel_G000065
BGI_novel_G002774	0.547	1.271	1.202964086	2.65E-147	9.70E-148	BGI_novel_G002774
11228	0.042	0.108	1.201138598	1.62E-06	4.87E-06	RASSF8
BGI_novel_G000372	0.125	0.297	1.20105039	1.33E-08	3.58E-08	BGI_novel_G000372
51206	0.096	0.226	1.199275854	7.36E-06	2.30E-05	GP6
1435	0.433	0.998	1.198882624	4.10E-34	5.08E-34	CSF1
29107	7.066	16.231	1.195651878	5.35E-141	2.04E-141	NXT1
BGI_novel_G004071	0.448	1.015	1.194590856	1.15E-102	5.75E-103	BGI_novel_G004071
BGI_novel_G002777	0.201	0.456	1.191104168	4.05E-43	4.23E-43	BGI_novel_G002777
BGI_novel_G001557	0.477	1.095	1.191016756	5.04E-68	3.62E-68	BGI_novel_G001557
BGI_novel_G001689	3.003	6.815	1.185284461	0	0	BGI_novel_G001689
1910	0.095	0.212	1.184252435	1.05E-08	2.80E-08	EDNRB
BGI_novel_G001179	0.071	0.161	1.184240394	9.55E-10	2.43E-09	BGI_novel_G001179
BGI_novel_G003778	0.735	1.69	1.182312565	1.89E-93	1.03E-93	BGI_novel_G003778
BGI_novel_G003188	55.916	124.961	1.181297947	0	0	BGI_novel_G003188
2859	9.194	21.37	1.178630461	1.47E-268	3.05E-269	GPR35
55361	7.306	16.514	1.17444155	0	0	PI4K2A
8328	0.137	0.346	1.173463639	9.51E-07	2.81E-06	GFI1B
BGI_novel_G002434	0.368	0.834	1.169421368	1.05E-29	1.43E-29	BGI_novel_G002434
9935	83.501	185.525	1.168488785	0	0	MAFB
5042	0.065	0.145	1.167093166	0.000214798	0.000744716	PABPC3
BGI_novel_G001018	0.762	1.723	1.165760309	3.02E-45	3.04E-45	BGI_novel_G001018
1026	88.255	198.28	1.165337374	0	0	CDKN1A
100271927	7.893	17.883	1.164569397	0	0	RASA4B
8632	6.157	14.542	1.163772738	0	0	DNAH17
3554	0.98	2.238	1.160464463	3.78E-85	2.24E-85	IL1R1
91419	0.155	0.356	1.158368462	1.57E-05	5.02E-05	ATP23
8811	0.172	0.382	1.153472164	1.28E-05	4.06E-05	GALR2
388677	2.523	5.908	1.15235109	4.16E-164	1.38E-164	NOTCH2NL
23529	3.946	9.367	1.150150107	3.43E-301	6.27E-302	CLCF1
4318	0.693	1.571	1.148345108	1.05E-28	1.47E-28	MMP9
284013	0.395	0.886	1.146746301	1.73E-06	5.21E-06	VMO1
BGI_novel_G000676	0.285	0.63	1.146583844	9.85E-21	1.69E-20	BGI_novel_G000676
375316	1.123	2.335	1.144077678	4.82E-101	2.45E-101	RBM44
BGI_novel_G001556	0.428	0.959	1.143495369	6.56E-21	1.12E-20	BGI_novel_G001556
BGI_novel_G003647	0.354	0.759	1.142976726	7.75E-19	1.41E-18	BGI_novel_G003647
2815	0.227	0.51	1.142244908	5.86E-05	0.000194741	GP9
BGI_novel_G001791	0.124	0.278	1.142244908	2.37E-07	6.78E-07	BGI_novel_G001791
54882	1.566	3.174	1.139304765	3.08E-90	1.74E-90	ANKHD1
101060351	0.24	0.541	1.135289264	5.37E-10	1.35E-09	TBC1D3K
BGI_novel_G004171	0.103	0.228	1.13471663	4.92E-22	8.14E-22	BGI_novel_G004171
BGI_novel_G000563	0.117	0.26	1.132564474	4.40E-17	8.45E-17	BGI_novel_G000563
140687	0.116	0.255	1.131597664	1.12E-05	3.56E-05	GCNT7
BGI_novel_G003288	13.15	29.729	1.131386254	0	0	BGI_novel_G003288
84276	0.225	0.503	1.130009141	7.45E-14	1.61E-13	NICN1
1152	2.115	4.55	1.12982335	4.04E-51	3.67E-51	CKB
712	8.591	18.655	1.126805778	3.95E-140	1.51E-140	C1QA
BGI_novel_G000261	0.181	0.394	1.126614257	2.86E-08	7.81E-08	BGI_novel_G000261
30844	17.548	38.808	1.126436815	0	0	EHD4
BGI_novel_G002597	1.46	3.232	1.12310634	2.47E-64	1.86E-64	BGI_novel_G002597
BGI_novel_G000304	0.164	0.355	1.119791075	1.16E-28	1.62E-28	BGI_novel_G000304
BGI_novel_G002988	1.317	2.83	1.115723462	1.49E-12	3.37E-12	BGI_novel_G002988
23099	5.551	11.991	1.115367179	0	0	ZBTB43
1132	0.322	0.686	1.115277861	1.45E-10	3.58E-10	CHRM4
BGI_novel_G001684	0.807	1.767	1.114219809	5.34E-27	7.78E-27	BGI_novel_G001684
255919	12.237	25.349	1.113822978	0	0	CNEP1R1
1809	0.023	0.05	1.111871259	0.000879095	0.003223088	DPYSL3
58476	5.161	12.908	1.111724191	0	0	TP53INP2
11026	21.97	48.049	1.107475547	0	0	LILRA3
BGI_novel_G003591	0.264	0.553	1.105177934	6.58E-18	1.23E-17	BGI_novel_G003591
BGI_novel_G000502	0.291	0.629	1.099761577	1.04E-07	2.92E-07	BGI_novel_G000502
BGI_novel_G002831	0.811	1.794	1.099248094	9.37E-19	1.71E-18	BGI_novel_G002831
BGI_novel_G002102	0.068	0.148	1.098045105	6.89E-05	0.000230024	BGI_novel_G002102
728	131.527	283.533	1.09710366	0	0	C5AR1
84842	0.144	0.303	1.096441219	1.31E-05	4.19E-05	HPDL
353514	67.376	122.792	1.094875876	0	0	LILRA5
BGI_novel_G001370	0.146	0.318	1.091220341	4.20E-07	1.22E-06	BGI_novel_G001370
10978	5.781	12.392	1.090718458	4.61E-172	1.46E-172	CLP1
BGI_novel_G001780	0.196	0.417	1.089777489	9.90E-05	0.000334413	BGI_novel_G001780
26230	0.198	0.428	1.089251609	1.10E-10	2.70E-10	TIAM2
BGI_novel_G000202	0.327	0.699	1.088458151	2.83E-17	5.41E-17	BGI_novel_G000202
5329	128.978	272.598	1.086811871	0	0	PLAUR
7779	10.488	22.279	1.08525754	9.71E-302	1.77E-302	SLC30A1
BGI_novel_G001009	1.261	2.647	1.082112061	4.11E-27	5.96E-27	BGI_novel_G001009
2114	48.756	102.819	1.08004683	0	0	ETS2
4642	0.308	0.698	1.079006034	2.57E-25	3.89E-25	MYO1D
29841	0.04	0.079	1.077704656	0.000761056	0.002773581	GRHL1
5627	0.173	0.364	1.077393764	7.31E-11	1.78E-10	PROS1
BGI_novel_G002893	0.302	0.633	1.075880218	3.92E-18	7.29E-18	BGI_novel_G002893
56917	0.09	0.174	1.075130713	0.000489999	0.001754543	MEIS3
51676	0.208	0.44	1.073267167	5.25E-10	1.32E-09	ASB2
647024	0.026	0.056	1.07116181	0.000204526	0.000707644	C6orf132
120939	0.203	0.473	1.070509155	7.48E-15	1.56E-14	TMEM52B
6503	45.954	97.033	1.069104271	0	0	SLA
55038	3.94	8.296	1.068979054	3.19E-135	1.26E-135	CDCA4
653641	0.048	0.1	1.066700018	1.49E-05	4.75E-05	GOLGA6C
90007	37.478	78.225	1.064313323	0	0	MIDN
BGI_novel_G001991	0.23	0.479	1.05894948	9.75E-11	2.38E-10	BGI_novel_G001991
BGI_novel_G001051	0.22	0.45	1.058840797	1.06E-20	1.83E-20	BGI_novel_G001051
BGI_novel_G003080	40.808	82.372	1.05873275	0	0	BGI_novel_G003080
BGI_novel_G001595	0.278	0.578	1.056977897	3.67E-24	5.73E-24	BGI_novel_G001595
BGI_novel_G001596	0.278	0.578	1.056977897	3.67E-24	5.73E-24	BGI_novel_G001596
BGI_novel_G001139	7.986	16.613	1.056801374	4.92E-163	1.64E-163	BGI_novel_G001139
1232	0.256	0.549	1.053708234	8.38E-08	2.34E-07	CCR3
79572	8.994	17	1.051462698	0	0	ATP13A3
1390	3.355	7.043	1.050711359	1.26E-85	7.44E-86	CREM
134429	4.825	9.891	1.049399629	1.13E-300	2.07E-301	STARD4
84203	0.097	0.207	1.049135504	0.000175794	0.000605675	TXNDC2
BGI_novel_G001635	0.148	0.305	1.048758082	5.61E-09	1.48E-08	BGI_novel_G001635
58480	13.245	27.3	1.048491073	0	0	RHOU
79865	2.287	4.759	1.046893553	1.07E-118	4.72E-119	TREML2
BGI_novel_G000511	0.085	0.174	1.041684428	0.000689202	0.002503253	BGI_novel_G000511
BGI_novel_G001774	0.395	0.811	1.039797639	0.000105495	0.000356721	BGI_novel_G001774
29946	18.181	37.599	1.039771515	0	0	SERTAD3
84275	5.338	10.872	1.039531222	5.20E-96	2.78E-96	SLC25A33
BGI_novel_G001398	0.042	0.093	1.038162648	0.000360685	0.001273587	BGI_novel_G001398
BGI_novel_G003362	0.726	1.475	1.038082089	1.98E-06	5.97E-06	BGI_novel_G003362
BGI_novel_G002033	9.772	20.244	1.038028371	2.11E-212	5.55E-213	BGI_novel_G002033
6515	81.27	169.897	1.037017581	0	0	SLC2A3
26045	0.025	0.05	1.035329705	0.000941328	0.003460397	LRRTM2
390598	0.29	0.581	1.033868747	9.47E-14	2.05E-13	SKOR1
2752	70.662	144.941	1.031242373	0	0	GLUL
BGI_novel_G003249	0.367	0.766	1.03112145	8.36E-06	2.62E-05	BGI_novel_G003249
BGI_novel_G003604	0.081	0.166	1.027535441	6.51E-08	1.81E-07	BGI_novel_G003604
BGI_novel_G003796	0.084	0.171	1.025395308	1.56E-07	4.43E-07	BGI_novel_G003796
114827	0.046	0.093	1.024524618	5.81E-05	0.000193052	FHAD1
BGI_novel_G002015	0.274	0.543	1.023984217	5.57E-22	9.21E-22	BGI_novel_G002015
160622	11.772	34.56	1.02295857	0	0	GRASP
BGI_novel_G001220	1.15	2.307	1.01866871	2.05E-51	1.85E-51	BGI_novel_G001220
6461	0.211	0.431	1.013587925	6.34E-18	1.19E-17	SHB
10124	8.318	16.819	1.012997677	9.31E-306	1.67E-306	ARL4A
5737	0.094	0.186	1.00960714	3.62E-08	9.93E-08	PTGFR
BGI_novel_G002882	1.88	3.805	1.008570947	4.53E-63	3.46E-63	BGI_novel_G002882
1326	26.95	55.316	1.00771949	0	0	MAP3K8
BGI_novel_G002638	0.717	1.432	1.007495399	2.37E-98	1.24E-98	BGI_novel_G002638
4481	5.632	11.582	1.007281904	4.27E-212	1.12E-212	MSR1
BGI_novel_G000682	0.13	0.26	1.004741385	1.98E-07	5.64E-07	BGI_novel_G000682
10135	92.45	273.485	1.002649253	0	0	NAMPT
51603	6.937	3.496	-1.000301558	3.51E-140	1.34E-140	METTL13
BGI_novel_G000845	0.31	0.15	-1.000524727	2.91E-07	8.40E-07	BGI_novel_G000845
27300	1.842	0.937	-1.000668052	7.77E-43	8.15E-43	ZNF544
84900	0.127	0.065	-1.000713045	0.000450411	0.001607132	RNFT2
85415	0.102	0.05	-1.000713045	0.000450411	0.001607132	RHPN2
253190	1.457	0.768	-1.000933679	1.87E-18	3.44E-18	SERHL2
375775	0.74	0.37	-1.001568787	1.52E-23	2.41E-23	PNPLA7
BGI_novel_G001759	1.534	0.761	-1.001828995	5.96E-34	7.42E-34	BGI_novel_G001759
55363	0.197	0.099	-1.002145001	0.000166921	0.000574387	HEMGN
BGI_novel_G002981	1.118	0.559	-1.002567012	4.10E-05	0.000134776	BGI_novel_G002981
54996	0.233	0.114	-1.003185531	6.23E-05	0.000207394	MARC2
BGI_novel_G000492	1.423	0.707	-1.003372169	7.04E-07	2.07E-06	BGI_novel_G000492
283948	0.555	0.278	-1.003975832	8.16E-09	2.17E-08	NHLRC4
6443	1.068	0.548	-1.006263366	4.04E-30	5.45E-30	SGCB
BGI_novel_G003792	0.184	0.092	-1.007336209	2.66E-08	7.25E-08	BGI_novel_G003792
55028	3.191	1.684	-1.007377589	2.12E-69	1.50E-69	C17orf80
24146	5.768	3.06	-1.008894684	6.62E-94	3.60E-94	CLDN15
BGI_novel_G001305	3.328	1.665	-1.009282835	9.89E-47	9.73E-47	BGI_novel_G001305
BGI_novel_G002715	1.017	0.504	-1.009409589	1.38E-14	2.90E-14	BGI_novel_G002715
100130519	0.182	0.091	-1.009758185	0.000561974	0.002022693	TMEM221
BGI_novel_G003835	0.377	0.187	-1.009758185	1.56E-06	4.68E-06	BGI_novel_G003835
55779	0.948	0.485	-1.01065241	4.02E-50	3.72E-50	CFAP44
51027	4.136	2.057	-1.010716468	7.79E-23	1.26E-22	BOLA1
BGI_novel_G003607	0.05	0.024	-1.010734849	0.000984492	0.003626939	BGI_novel_G003607
BGI_novel_G003849	1.18	0.593	-1.010837725	1.13E-25	1.71E-25	BGI_novel_G003849
7699	2.511	1.245	-1.01132548	6.59E-53	5.83E-53	ZNF140
728492	2.395	1.248	-1.012517212	8.76E-24	1.38E-23	SERF1B
90529	0.424	0.21	-1.012640694	5.92E-09	1.56E-08	STPG1
57562	0.154	0.078	-1.012729752	9.55E-09	2.55E-08	CEP126
BGI_novel_G002821	3.295	1.634	-1.013247737	2.61E-12	5.98E-12	BGI_novel_G002821
BGI_novel_G001412	0.548	0.27	-1.013272669	1.06E-07	2.99E-07	BGI_novel_G001412
84874	2.796	1.388	-1.013544084	1.30E-107	6.20E-108	ZNF514
147968	0.232	0.113	-1.013688292	2.58E-06	7.84E-06	CAPN12
BGI_novel_G001783	1.146	0.569	-1.013767066	5.13E-42	5.45E-42	BGI_novel_G001783
27039	0.602	0.301	-1.01384197	7.23E-25	1.10E-24	PKD2L2
114928	0.21	0.101	-1.014058322	1.19E-06	3.55E-06	GPRASP2
347454	4.006	1.992	-1.014559171	1.19E-39	1.31E-39	SOWAHD
BGI_novel_G001636	0.167	0.081	-1.016802742	6.69E-08	1.86E-07	BGI_novel_G001636
BGI_novel_G002770	0.836	0.41	-1.01684761	2.87E-16	5.67E-16	BGI_novel_G002770
164684	0.171	0.085	-1.018219764	0.000259201	0.000904585	WBP2NL
BGI_novel_G004079	0.575	0.283	-1.019126368	1.15E-23	1.82E-23	BGI_novel_G004079
56242	0.941	0.462	-1.019357695	4.76E-15	9.81E-15	ZNF253
255231	0.926	0.433	-1.021088531	1.49E-35	1.79E-35	MCOLN2
100527949	13.631	6.7	-1.021219311	3.66E-187	1.08E-187	GIMAP1-GIMAP5
BGI_novel_G002567	0.683	0.335	-1.02156123	4.41E-37	5.14E-37	BGI_novel_G002567
55203	0.302	0.148	-1.021660274	5.12E-14	1.10E-13	LGI2
678	242.502	119.355	-1.021778093	0	0	ZFP36L2
BGI_novel_G003326	55.55	27.152	-1.021881418	0	0	BGI_novel_G003326
BGI_novel_G000613	1.425	0.713	-1.021893578	7.37E-16	1.48E-15	BGI_novel_G000613
54981	6.6	3.584	-1.022418845	7.09E-95	3.82E-95	NMRK1
BGI_novel_G003339	584.204	294.85	-1.023051587	0	0	BGI_novel_G003339
4041	0.188	0.093	-1.023272991	4.74E-08	1.31E-07	LRP5
BGI_novel_G002708	0.735	0.362	-1.023592893	4.76E-16	9.49E-16	BGI_novel_G002708
664	3.704	1.806	-1.023888514	3.38E-38	3.86E-38	BNIP3
BGI_novel_G002943	1.513	0.742	-1.024025246	1.55E-40	1.69E-40	BGI_novel_G002943
90649	0.924	0.451	-1.024508419	3.21E-24	4.99E-24	ZNF486
730094	4.423	2.609	-1.024776063	3.00E-74	2.00E-74	C16orf52
6041	5.797	2.855	-1.025456024	5.37E-160	1.83E-160	RNASEL
196394	1.963	0.958	-1.025612136	6.40E-28	9.12E-28	AMN1
BGI_novel_G001633	1.713	0.841	-1.025695397	1.16E-38	1.31E-38	BGI_novel_G001633
5514	9.006	4.455	-1.026557856	2.90E-261	6.21E-262	PPP1R10
55268	4.055	2.389	-1.026623275	1.21E-139	4.63E-140	ECHDC2
BGI_novel_G000125	0.511	0.253	-1.027744781	1.57E-11	3.72E-11	BGI_novel_G000125
55556	2.601	1.263	-1.029152436	8.57E-31	1.14E-30	ENOSF1
728841	5.653	3.147	-1.029590843	0	0	NBPF8
54894	1.352	0.659	-1.031541142	4.46E-41	4.79E-41	RNF43
56992	0.061	0.03	-1.031784491	0.000873563	0.003202056	KIF15
BGI_novel_G000634	0.703	0.339	-1.03194026	5.61E-21	9.56E-21	BGI_novel_G000634
BGI_novel_G004030	0.118	0.06	-1.03248226	3.13E-05	0.00010221	BGI_novel_G004030
92162	1.761	1.086	-1.032571464	1.51E-08	4.06E-08	TMEM88
5567	7.921	4.107	-1.032585346	5.54E-216	1.44E-216	PRKACB
BGI_novel_G002516	0.652	0.318	-1.032720013	6.41E-20	1.13E-19	BGI_novel_G002516
BGI_novel_G002094	0.765	0.372	-1.0333487	3.72E-101	1.89E-101	BGI_novel_G002094
341676	0.106	0.05	-1.03349742	0.00079983	0.002919911	NEK5
7060	0.473	0.233	-1.033500569	4.22E-12	9.73E-12	THBS4
BGI_novel_G000969	0.778	0.379	-1.033665639	3.00E-08	8.18E-08	BGI_novel_G000969
BGI_novel_G002420	0.576	0.281	-1.03369933	3.72E-11	8.93E-11	BGI_novel_G002420
BGI_novel_G002081	2.2	1.015	-1.033796374	9.32E-07	2.76E-06	BGI_novel_G002081
10003	0.308	0.149	-1.034181659	5.53E-08	1.53E-07	NAALAD2
118980	0.581	0.285	-1.034343823	2.27E-11	5.40E-11	SFXN2
6927	0.157	0.079	-1.034632854	2.58E-05	8.37E-05	HNF1A
BGI_novel_G001081	0.241	0.117	-1.034853376	4.97E-21	8.46E-21	BGI_novel_G001081
BGI_novel_G000756	0.504	0.245	-1.034857644	9.46E-25	1.45E-24	BGI_novel_G000756
59271	0.817	0.403	-1.034928761	3.67E-11	8.79E-11	EVA1C
BGI_novel_G000543	0.46	0.218	-1.034934875	1.13E-29	1.54E-29	BGI_novel_G000543
285331	3.408	1.666	-1.034991158	1.11E-69	7.77E-70	CCDC66
388507	0.272	0.131	-1.035463899	1.61E-08	4.34E-08	ZNF788
BGI_novel_G000064	2.563	1.274	-1.035782966	8.89E-129	3.67E-129	BGI_novel_G000064
140612	0.603	0.29	-1.035877246	2.86E-17	5.47E-17	ZFP28
55691	1.113	0.543	-1.035966179	3.37E-44	3.45E-44	FRMD4A
348995	6.295	3.15	-1.036016292	7.17E-209	1.93E-209	NUP43
BGI_novel_G001251	1.144	0.546	-1.03739446	2.00E-20	3.46E-20	BGI_novel_G001251
BGI_novel_G002068	0.69	0.34	-1.03806554	4.47E-22	7.39E-22	BGI_novel_G002068
BGI_novel_G002421	3.854	1.875	-1.03828707	2.06E-76	1.34E-76	BGI_novel_G002421
388566	0.306	0.15	-1.039659671	3.80E-16	7.55E-16	ZNF470
BGI_novel_G002354	1.003	0.484	-1.039844987	3.61E-39	4.03E-39	BGI_novel_G002354
54826	1.082	0.528	-1.040408398	3.78E-26	5.62E-26	GIN1
BGI_novel_G004122	0.481	0.233	-1.040936551	2.44E-07	7.00E-07	BGI_novel_G004122
BGI_novel_G000797	0.904	0.44	-1.04117332	3.57E-35	4.33E-35	BGI_novel_G000797
84795	1.251	0.607	-1.042622819	3.56E-18	6.62E-18	PYROXD2
346389	0.052	0.023	-1.042638151	5.69E-05	0.000188982	MACC1
140606	2.45	1.175	-1.044058643	5.93E-12	1.38E-11	SELENOM
BGI_novel_G001773	0.747	0.362	-1.04475281	2.66E-07	7.64E-07	BGI_novel_G001773
8208	0.337	0.163	-1.044840644	7.62E-07	2.24E-06	CHAF1B
BGI_novel_G002471	0.457	0.22	-1.044840644	9.54E-12	2.24E-11	BGI_novel_G002471
85446	0.06	0.028	-1.045382095	1.49E-05	4.75E-05	ZFHX2
BGI_novel_G002642	0.804	0.389	-1.045635601	5.16E-20	9.06E-20	BGI_novel_G002642
BGI_novel_G000507	2.486	1.2	-1.045798487	1.57E-33	1.98E-33	BGI_novel_G000507
BGI_novel_G001224	1.182	0.575	-1.047024991	2.08E-54	1.80E-54	BGI_novel_G001224
BGI_novel_G000187	0.377	0.184	-1.047025443	4.67E-10	1.17E-09	BGI_novel_G000187
493911	0.392	0.202	-1.047146284	0.000125132	0.000425695	PHOSPHO2
BGI_novel_G000506	2.082	1	-1.04786963	5.31E-30	7.19E-30	BGI_novel_G000506
BGI_novel_G002374	3.44	1.682	-1.048505172	9.39E-150	3.39E-150	BGI_novel_G002374
BGI_novel_G001189	1.134	0.536	-1.048523773	4.41E-41	4.74E-41	BGI_novel_G001189
BGI_novel_G004083	0.055	0.028	-1.048547948	7.04E-05	0.000235049	BGI_novel_G004083
55128	1.968	0.974	-1.048597918	2.15E-42	2.27E-42	TRIM68
441155	0.078	0.038	-1.04880629	0.000776474	0.002831984	LOC441155
BGI_novel_G000905	0.888	0.425	-1.050121937	4.72E-18	8.79E-18	BGI_novel_G000905
155054	0.127	0.06	-1.050400169	0.000139944	0.000477762	ZNF425
51110	5.524	2.669	-1.051091944	1.21E-54	1.04E-54	LACTB2
BGI_novel_G000764	1.002	0.48	-1.051310674	4.71E-16	9.41E-16	BGI_novel_G000764
BGI_novel_G001649	2.278	1.072	-1.051561482	8.48E-67	6.19E-67	BGI_novel_G001649
BGI_novel_G003407	69.736	33.817	-1.051731228	0	0	BGI_novel_G003407
BGI_novel_G003968	0.968	0.462	-1.051907514	1.47E-49	1.38E-49	BGI_novel_G003968
4436	3.002	1.438	-1.052177982	1.44E-63	1.09E-63	MSH2
BGI_novel_G001940	1.686	0.831	-1.052567064	2.93E-21	4.94E-21	BGI_novel_G001940
2735	0.437	0.195	-1.052666776	4.39E-10	1.10E-09	GLI1
7730	0.28	0.141	-1.052956327	2.86E-06	8.73E-06	ZNF177
100506164	0.184	0.091	-1.053242683	0.000334409	0.001177942	HSFX1
27165	0.367	0.183	-1.053782809	2.07E-07	5.92E-07	GLS2
202915	0.067	0.032	-1.053862471	9.07E-05	0.000305382	TMEM184A
7043	0.462	0.22	-1.053957989	2.48E-12	5.68E-12	TGFB3
BGI_novel_G001524	0.923	0.447	-1.054369072	2.88E-11	6.87E-11	BGI_novel_G001524
BGI_novel_G002635	0.09	0.04	-1.054572182	6.99E-06	2.18E-05	BGI_novel_G002635
BGI_novel_G000669	1.17	0.564	-1.054929744	4.81E-84	2.87E-84	BGI_novel_G000669
BGI_novel_G000340	0.441	0.218	-1.055201156	9.76E-08	2.74E-07	BGI_novel_G000340
BGI_novel_G001267	0.488	0.231	-1.056843108	3.92E-21	6.64E-21	BGI_novel_G001267
5743	57.406	26.968	-1.057819686	0	0	PTGS2
BGI_novel_G003033	0.213	0.099	-1.0578843	2.85E-05	9.28E-05	BGI_novel_G003033
8987	1.034	0.497	-1.058568201	6.54E-22	1.08E-21	STBD1
5274	0.288	0.14	-1.059388953	4.90E-05	0.000161997	SERPINI1
158830	2.405	1.14	-1.0596187	4.23E-16	8.43E-16	CXorf65
4008	0.728	0.343	-1.059757572	1.07E-32	1.37E-32	LMO7
54328	0.138	0.069	-1.059798867	6.52E-06	2.03E-05	GPR173
BGI_novel_G001598	16.902	8.092	-1.060567707	0	0	BGI_novel_G001598
BGI_novel_G002367	0.94	0.449	-1.061936358	6.01E-38	6.89E-38	BGI_novel_G002367
55900	6.446	3.066	-1.062610288	3.52E-148	1.28E-148	ZNF302
BGI_novel_G002919	0.404	0.192	-1.062804419	3.08E-08	8.41E-08	BGI_novel_G002919
7475	0.348	0.167	-1.062869521	1.06E-05	3.35E-05	WNT6
10666	1.213	0.576	-1.063178774	6.50E-24	1.02E-23	CD226
51474	1.086	0.52	-1.064013981	4.39E-28	6.23E-28	LIMA1
BGI_novel_G001108	0.725	0.345	-1.064475355	2.53E-11	6.03E-11	BGI_novel_G001108
200958	1.845	0.904	-1.065519799	9.99E-32	1.30E-31	MUC20
84455	0.711	0.337	-1.065559977	3.75E-13	8.31E-13	EFCAB7
11130	0.795	0.377	-1.06685069	1.39E-10	3.42E-10	ZWINT
221322	0.295	0.138	-1.067208457	4.34E-12	1.00E-11	TBC1D32
BGI_novel_G002021	0.587	0.28	-1.067258864	1.95E-17	3.70E-17	BGI_novel_G002021
4094	2.365	1.325	-1.068289155	3.96E-87	2.30E-87	MAF
BGI_novel_G000240	0.042	0.02	-1.069056862	0.000593906	0.002142206	BGI_novel_G000240
BGI_novel_G001609	0.413	0.204	-1.069219748	2.09E-13	4.58E-13	BGI_novel_G001609
55139	22.772	10.877	-1.070616261	0	0	ANKZF1
BGI_novel_G000189	1.07	0.511	-1.070758041	5.95E-112	2.75E-112	BGI_novel_G000189
BGI_novel_G000413	0.311	0.152	-1.071225095	1.65E-11	3.91E-11	BGI_novel_G000413
BGI_novel_G003924	1.036	0.501	-1.072279207	1.34E-67	9.65E-68	BGI_novel_G003924
BGI_novel_G002575	0.67	0.315	-1.072609611	1.39E-12	3.14E-12	BGI_novel_G002575
56155	0.348	0.164	-1.073483783	2.18E-14	4.62E-14	TEX14
11126	0.833	0.396	-1.074463874	9.93E-11	2.43E-10	CD160
162967	1.897	0.895	-1.074647982	5.85E-80	3.66E-80	ZNF320
84307	4.385	1.994	-1.075883265	3.57E-178	1.09E-178	ZNF397
10293	0.62	0.29	-1.07610068	3.39E-10	8.46E-10	TRAIP
BGI_novel_G001461	0.391	0.186	-1.07654639	6.94E-17	1.34E-16	BGI_novel_G001461
22843	0.043	0.02	-1.076686215	0.000918561	0.003374079	PPM1E
57519	0.224	0.106	-1.076696913	5.07E-26	7.56E-26	STARD9
BGI_novel_G000400	1.112	0.523	-1.077297543	1.95E-13	4.28E-13	BGI_novel_G000400
5150	9.672	4.555	-1.078003599	0	0	PDE7A
10058	0.864	0.408	-1.079188593	2.19E-19	3.93E-19	ABCB6
79692	2.454	1.166	-1.079292024	3.11E-82	1.90E-82	ZNF322
BGI_novel_G000977	0.552	0.264	-1.080147513	7.73E-07	2.28E-06	BGI_novel_G000977
338382	0.151	0.07	-1.080147513	7.49E-05	0.000250625	RAB7B
BGI_novel_G000960	1.306	0.621	-1.080504476	6.72E-46	6.70E-46	BGI_novel_G000960
BGI_novel_G002946	1.002	0.473	-1.081063219	2.89E-20	5.03E-20	BGI_novel_G002946
BGI_novel_G000968	1.284	0.6	-1.081907971	1.58E-11	3.74E-11	BGI_novel_G000968
5662	0.406	0.187	-1.081970248	3.35E-11	8.02E-11	PSD
340252	1.141	0.542	-1.082435526	1.06E-24	1.62E-24	ZNF680
BGI_novel_G001316	0.611	0.293	-1.082488835	4.06E-26	6.03E-26	BGI_novel_G001316
342926	0.144	0.068	-1.08314221	1.53E-05	4.88E-05	ZNF677
4163	0.191	0.09	-1.083220347	6.08E-13	1.36E-12	MCC
BGI_novel_G003208	0.728	0.338	-1.084683238	1.46E-18	2.68E-18	BGI_novel_G003208
BGI_novel_G002811	0.273	0.126	-1.084986942	2.76E-06	8.40E-06	BGI_novel_G002811
BGI_novel_G000491	0.768	0.36	-1.085042157	1.40E-13	3.06E-13	BGI_novel_G000491
22981	0.112	0.051	-1.085165588	2.63E-05	8.52E-05	NINL
84622	0.894	0.418	-1.085220484	7.36E-32	9.57E-32	ZNF594
345051	0.124	0.06	-1.085707038	5.65E-05	0.000187841	REELD1
55888	0.421	0.218	-1.085721165	4.97E-11	1.20E-10	ZKSCAN7
BGI_novel_G000833	3.513	1.663	-1.085789696	2.64E-27	3.82E-27	BGI_novel_G000833
7349	2.084	0.98	-1.086780605	3.32E-12	7.63E-12	UCN
BGI_novel_G001177	0.81	0.373	-1.087010336	5.15E-40	5.64E-40	BGI_novel_G001177
BGI_novel_G001148	14.964	7.042	-1.087661795	4.35E-187	1.28E-187	BGI_novel_G001148
BGI_novel_G000292	0.733	0.351	-1.087874875	5.69E-13	1.27E-12	BGI_novel_G000292
7625	1.731	0.804	-1.087897012	8.62E-48	8.32E-48	ZNF74
BGI_novel_G003412	27.464	12.73	-1.088377513	2.11E-101	1.07E-101	BGI_novel_G003412
83700	0.572	0.272	-1.088559753	4.02E-16	8.00E-16	JAM3
BGI_novel_G000889	0.157	0.07	-1.088819815	8.25E-05	0.000276899	BGI_novel_G000889
131076	2.921	1.52	-1.089238249	5.57E-30	7.53E-30	CCDC58
9994	3.394	1.64	-1.090043549	7.07E-170	2.28E-170	CASP8AP2
162968	0.155	0.071	-1.090868515	1.05E-05	3.31E-05	ZNF497
256051	1.206	0.56	-1.092736068	2.96E-36	3.50E-36	ZNF549
6941	0.99	0.452	-1.093716529	1.94E-23	3.09E-23	TCF19
51010	5.102	2.462	-1.09382245	1.99E-64	1.50E-64	EXOSC3
BGI_novel_G000047	0.24	0.113	-1.094023967	3.23E-05	0.000105399	BGI_novel_G000047
BGI_novel_G001271	1.252	0.587	-1.094664835	1.93E-14	4.08E-14	BGI_novel_G001271
BGI_novel_G002183	0.254	0.12	-1.095025251	1.61E-12	3.65E-12	BGI_novel_G002183
6133	515.781	239.247	-1.097125292	0	0	RPL9
79738	1.495	0.698	-1.097758529	3.87E-39	4.33E-39	BBS10
255403	1.73	1.006	-1.098320727	7.91E-120	3.46E-120	ZNF718
55180	7.278	3.802	-1.099410607	0	0	LINS1
155038	26.615	12.527	-1.099508025	0	0	GIMAP8
100101467	2.481	1.319	-1.099770113	1.65E-90	9.28E-91	ZSCAN30
BGI_novel_G003024	0.406	0.19	-1.099955994	0.000150711	0.0005165	BGI_novel_G003024
347902	1.683	0.75	-1.100213136	4.54E-45	4.58E-45	AMIGO2
165530	3.096	1.541	-1.100671657	4.88E-76	3.19E-76	CLEC4F
90249	0.99	0.462	-1.100804511	4.37E-34	5.43E-34	UNC5A
7549	0.784	0.37	-1.101525424	1.00E-23	1.59E-23	ZNF2
50840	1.117	0.511	-1.101730999	1.14E-08	3.06E-08	TAS2R14
BGI_novel_G000269	0.461	0.212	-1.102867589	1.66E-13	3.64E-13	BGI_novel_G000269
BGI_novel_G001491	0.512	0.24	-1.102867589	5.26E-05	0.00017446	BGI_novel_G001491
91782	19.228	9.035	-1.102906188	0	0	CHMP7
BGI_novel_G001188	0.74	0.35	-1.103219831	2.19E-11	5.19E-11	BGI_novel_G001188
5730	1.69	0.769	-1.103379819	5.25E-17	1.01E-16	PTGDS
BGI_novel_G001948	5.13	2.427	-1.104006941	5.95E-104	2.94E-104	BGI_novel_G001948
390595	1.506	0.773	-1.104300346	1.65E-93	9.01E-94	UBAP1L
221786	0.816	0.378	-1.104476842	2.32E-16	4.57E-16	FAM200A
284439	2.038	0.977	-1.105031596	2.65E-66	1.95E-66	SLC25A42
11123	9.461	5.463	-1.105348013	3.45E-282	6.75E-283	RCAN3
BGI_novel_G000733	0.623	0.29	-1.106469826	2.67E-21	4.51E-21	BGI_novel_G000733
5832	1.994	0.916	-1.106908981	1.03E-49	9.60E-50	ALDH18A1
643836	2.486	1.174	-1.10695372	1.22E-107	5.85E-108	ZFP62
285971	1.853	0.859	-1.107927346	4.75E-31	6.29E-31	ZNF775
BGI_novel_G000788	2.103	0.985	-1.109928827	7.64E-81	4.74E-81	BGI_novel_G000788
BGI_novel_G000789	2.103	0.985	-1.109946478	7.59E-81	4.70E-81	BGI_novel_G000789
154	4.827	2.251	-1.11017239	6.06E-70	4.25E-70	ADRB2
BGI_novel_G003284	5.486	2.512	-1.110745659	6.80E-19	1.23E-18	BGI_novel_G003284
1773	2.231	1.05	-1.110786596	2.69E-40	2.93E-40	DNASE1
BGI_novel_G001440	2.274	1.055	-1.111025221	2.54E-38	2.89E-38	BGI_novel_G001440
10223	1.612	0.74	-1.111041521	2.11E-33	2.66E-33	GPA33
84515	0.503	0.23	-1.111203449	4.25E-15	8.74E-15	MCM8
BGI_novel_G002247	0.602	0.279	-1.111329168	2.28E-09	5.88E-09	BGI_novel_G002247
153642	0.583	0.268	-1.113670085	8.90E-16	1.79E-15	ARSK
BGI_novel_G000881	0.992	0.452	-1.113838707	1.38E-138	5.33E-139	BGI_novel_G000881
90673	2.75	1.24	-1.114340839	7.42E-128	3.07E-128	PPP1R3E
196500	0.133	0.064	-1.115251314	0.000185541	0.000640367	PIANP
80258	0.11	0.052	-1.115251314	0.000185541	0.000640367	EFHC2
90780	10.216	4.716	-1.116430157	3.43E-235	8.23E-236	PYGO2
7768	0.797	0.364	-1.116954726	1.10E-27	1.58E-27	ZNF225
259173	2.612	1.206	-1.11779013	9.28E-96	4.96E-96	ALS2CL
7775	1.362	0.615	-1.117817931	5.52E-21	9.39E-21	ZNF232
BGI_novel_G000686	0.927	0.425	-1.119031721	1.04E-27	1.49E-27	BGI_novel_G000686
65249	10.864	4.933	-1.119148572	0	0	ZSWIM4
79924	0.08	0.035	-1.119194206	0.000322669	0.001134377	ADM2
376940	1.626	0.745	-1.119242371	1.12E-138	4.30E-139	ZC3H6
81029	1.475	0.687	-1.119546331	9.54E-25	1.46E-24	WNT5B
25766	0.647	0.296	-1.119901958	3.46E-20	6.06E-20	PRPF40B
BGI_novel_G002827	0.745	0.343	-1.120238896	8.67E-52	7.80E-52	BGI_novel_G002827
8740	1.515	0.699	-1.120407782	7.72E-54	6.73E-54	TNFSF14
BGI_novel_G003034	1.05	0.483	-1.121495089	1.03E-20	1.77E-20	BGI_novel_G003034
147660	0.223	0.104	-1.122203707	5.71E-13	1.27E-12	ZNF578
157869	0.313	0.141	-1.122458318	1.57E-10	3.87E-10	SBSPON
BGI_novel_G000699	5.261	2.41	-1.122508676	1.36E-221	3.42E-222	BGI_novel_G000699
9220	2.807	1.293	-1.123803748	1.56E-43	1.62E-43	TIAF1
256471	4.923	2.301	-1.124133909	4.31E-172	1.36E-172	MFSD8
91392	0.476	0.219	-1.124693952	5.52E-13	1.23E-12	ZNF502
657	0.512	0.233	-1.125086433	2.59E-15	5.29E-15	BMPR1A
116442	0.494	0.227	-1.125395072	1.98E-14	4.18E-14	RAB39B
29760	2.186	0.992	-1.125638897	1.87E-31	2.45E-31	BLNK
BGI_novel_G001325	0.803	0.368	-1.126714331	4.16E-14	8.90E-14	BGI_novel_G001325
BGI_novel_G003453	0.406	0.181	-1.126793588	4.88E-12	1.13E-11	BGI_novel_G003453
51715	0.252	0.12	-1.127594675	1.92E-10	4.73E-10	RAB23
990	0.086	0.04	-1.128402681	0.000877927	0.003218304	CDC6
64151	0.097	0.044	-1.128494162	2.62E-05	8.52E-05	NCAPG
11098	0.232	0.109	-1.129428416	1.15E-08	3.09E-08	PRSS23
91614	0.272	0.123	-1.129428416	2.78E-05	9.05E-05	DEPDC7
140831	0.627	0.289	-1.129729542	6.62E-15	1.38E-14	ZSWIM3
3205	0.324	0.15	-1.129834637	9.35E-07	2.77E-06	HOXA9
92691	0.353	0.16	-1.130773586	1.10E-10	2.70E-10	TMEM169
403313	1.975	0.901	-1.130985264	2.16E-44	2.20E-44	PLPP6
120526	3.591	1.636	-1.13327737	7.91E-80	4.95E-80	DNAJC24
116444	1.395	0.633	-1.133302152	3.77E-37	4.39E-37	GRIN3B
338596	0.057	0.029	-1.135289067	5.99E-05	0.00019916	ST8SIA6
9532	0.48	0.215	-1.135289067	5.05E-09	1.33E-08	BAG2
BGI_novel_G002265	0.563	0.255	-1.135998182	1.46E-07	4.14E-07	BGI_novel_G002265
BGI_novel_G004033	1.372	0.619	-1.136246555	3.95E-14	8.45E-14	BGI_novel_G004033
146330	1.415	0.638	-1.136290591	7.42E-35	9.06E-35	FBXL16
BGI_novel_G000040	1.035	0.46	-1.136761124	4.53E-14	9.72E-14	BGI_novel_G000040
BGI_novel_G003558	0.761	0.347	-1.136928825	4.29E-28	6.09E-28	BGI_novel_G003558
8857	0.49	0.223	-1.137038849	1.99E-58	1.61E-58	FCGBP
84552	0.127	0.058	-1.137137491	1.59E-05	5.08E-05	PARD6G
2946	7.817	3.885	-1.137712021	8.86E-137	3.47E-137	GSTM2
BGI_novel_G002249	0.526	0.239	-1.137863011	0.000171474	0.000590398	BGI_novel_G002249
BGI_novel_G002959	0.65	0.293	-1.138383557	5.64E-17	1.09E-16	BGI_novel_G002959
11223	0.324	0.147	-1.138762744	2.81E-13	6.20E-13	MST1L
BGI_novel_G002387	2.595	1.16	-1.138892134	1.36E-208	3.65E-209	BGI_novel_G002387
92610	2.738	1.23	-1.141753731	1.35E-63	1.02E-63	TIFA
BGI_novel_G001929	0.71	0.334	-1.142380773	3.96E-06	1.22E-05	BGI_novel_G001929
9143	0.164	0.073	-1.14273205	0.000129286	0.000440195	SYNGR3
BGI_novel_G000114	0.598	0.271	-1.14273205	2.33E-07	6.68E-07	BGI_novel_G000114
BGI_novel_G000157	1.111	0.504	-1.143509574	1.71E-08	4.63E-08	BGI_novel_G000157
BGI_novel_G002758	1.082	0.489	-1.144385409	3.29E-46	3.27E-46	BGI_novel_G002758
BGI_novel_G000367	0.716	0.325	-1.144468494	9.45E-11	2.31E-10	BGI_novel_G000367
BGI_novel_G002547	0.608	0.275	-1.144468494	2.43E-06	7.37E-06	BGI_novel_G002547
BGI_novel_G003015	0.606	0.266	-1.14612535	8.18E-19	1.49E-18	BGI_novel_G003015
BGI_novel_G003433	1.913	0.88	-1.147190233	7.30E-09	1.93E-08	BGI_novel_G003433
161497	0.082	0.036	-1.147261709	2.57E-05	8.33E-05	STRC
BGI_novel_G002470	0.765	0.348	-1.147261709	1.34E-07	3.78E-07	BGI_novel_G002470
339263	0.505	0.23	-1.147665203	2.19E-32	2.83E-32	C17orf51
9308	117.976	78.724	-1.14822027	0	0	CD83
BGI_novel_G001390	1.78	0.8	-1.148335579	9.12E-47	8.95E-47	BGI_novel_G001390
29078	2.132	0.96	-1.148572654	1.91E-39	2.12E-39	NDUFAF4
280	1.035	0.486	-1.148612735	4.07E-19	7.34E-19	AMY2B
8490	0.903	0.402	-1.149935843	1.39E-06	4.16E-06	RGS5
BGI_novel_G001013	1.583	0.718	-1.150618058	1.26E-18	2.32E-18	BGI_novel_G001013
124961	1.921	0.864	-1.151847358	1.34E-74	8.89E-75	ZFP3
BGI_novel_G002616	1.03	0.466	-1.15197105	5.04E-55	4.32E-55	BGI_novel_G002616
BGI_novel_G002228	1.082	0.49	-1.154035774	9.34E-37	1.09E-36	BGI_novel_G002228
BGI_novel_G002551	0.885	0.397	-1.15477823	6.81E-08	1.89E-07	BGI_novel_G002551
201161	2.02	0.948	-1.155442654	1.24E-51	1.12E-51	CENPV
3766	0.107	0.048	-1.155978926	2.96E-06	9.03E-06	KCNJ10
90594	2.028	0.906	-1.156313178	6.31E-41	6.80E-41	ZNF439
92285	0.963	0.43	-1.156960715	1.59E-47	1.55E-47	ZNF585B
BGI_novel_G000213	1.784	0.8	-1.158044707	1.36E-80	8.47E-81	BGI_novel_G000213
196294	1.251	0.57	-1.158217041	2.63E-06	8.00E-06	IMMP1L
203	1.486	0.659	-1.158951745	1.30E-26	1.91E-26	AK1
9022	0.584	0.26	-1.159135809	4.16E-05	0.000136764	CLIC3
56477	0.6	0.273	-1.15958198	3.48E-12	7.99E-12	CCL28
BGI_novel_G003897	0.832	0.373	-1.160163875	8.21E-66	6.07E-66	BGI_novel_G003897
4602	1.18	0.531	-1.160444865	1.78E-31	2.33E-31	MYB
BGI_novel_G001061	1.334	0.596	-1.16081158	4.36E-34	5.40E-34	BGI_novel_G001061
83888	2.845	1.263	-1.160946624	7.51E-26	1.12E-25	FGFBP2
126069	0.368	0.164	-1.161761278	8.20E-10	2.08E-09	ZNF491
BGI_novel_G001312	0.562	0.243	-1.161821631	1.61E-19	2.87E-19	BGI_novel_G001312
7128	322.83	143.261	-1.163086493	0	0	TNFAIP3
5575	1.467	0.645	-1.163908375	2.82E-29	3.88E-29	PRKAR1B
BGI_novel_G000710	0.486	0.215	-1.164086331	5.37E-08	1.48E-07	BGI_novel_G000710
10157	0.343	0.15	-1.164932892	1.61E-17	3.05E-17	AASS
50615	1.478	0.661	-1.165088706	1.67E-56	1.39E-56	IL21R
BGI_novel_G002125	0.413	0.181	-1.165305324	1.02E-19	1.82E-19	BGI_novel_G002125
284615	0.252	0.112	-1.165877387	8.36E-09	2.22E-08	ANKRD34A
4064	10.618	4.77	-1.166269823	1.85E-221	4.64E-222	CD180
BGI_novel_G003951	0.478	0.212	-1.166926016	2.54E-19	4.55E-19	BGI_novel_G003951
BGI_novel_G001301	0.602	0.268	-1.16708315	5.61E-11	1.36E-10	BGI_novel_G001301
389289	4.107	1.811	-1.167610354	2.14E-39	2.38E-39	ANXA2R
55715	0.198	0.09	-1.168455931	3.60E-06	1.10E-05	DOK4
BGI_novel_G002376	0.813	0.359	-1.169381593	1.28E-37	1.47E-37	BGI_novel_G002376
BGI_novel_G003049	0.523	0.234	-1.169699098	1.13E-07	3.19E-07	BGI_novel_G003049
10947	2.215	0.93	-1.169877674	4.12E-75	2.72E-75	AP3M2
116412	0.594	0.266	-1.170912977	1.18E-10	2.90E-10	ZNF837
BGI_novel_G003071	0.495	0.219	-1.172280048	1.85E-23	2.95E-23	BGI_novel_G003071
25850	1.134	0.505	-1.174228756	3.47E-28	4.91E-28	ZNF345
267002	3.457	1.558	-1.175446194	1.98E-69	1.39E-69	PGBD2
2252	0.15	0.067	-1.175495389	1.55E-06	4.66E-06	FGF7
51364	0.612	0.282	-1.177039762	7.99E-33	1.02E-32	ZMYND10
55657	10.072	4.693	-1.177867333	1.71E-170	5.45E-171	ZNF692
BGI_novel_G001180	0.427	0.189	-1.179960614	7.62E-24	1.20E-23	BGI_novel_G001180
BGI_novel_G001505	4.068	1.82	-1.182229183	7.70E-120	3.37E-120	BGI_novel_G001505
10403	0.198	0.088	-1.182594782	2.87E-05	9.35E-05	NDC80
BGI_novel_G001445	7.33	3.22	-1.182747724	2.48E-69	1.75E-69	BGI_novel_G001445
BGI_novel_G002958	0.2	0.087	-1.184341029	1.03E-13	2.24E-13	BGI_novel_G002958
3662	3.732	1.66	-1.186790073	5.72E-155	2.00E-155	IRF4
80864	1.292	0.566	-1.188728326	1.74E-14	3.66E-14	EGFL8
55061	0.357	0.167	-1.189134662	3.06E-09	7.97E-09	SUSD4
BGI_novel_G000561	0.764	0.335	-1.189578198	6.41E-29	8.90E-29	BGI_novel_G000561
53344	0.86	0.374	-1.189598655	3.04E-49	2.86E-49	CHIC1
BGI_novel_G002294	0.92	0.4	-1.189638277	1.92E-52	1.71E-52	BGI_novel_G002294
9760	0.393	0.168	-1.189651356	9.00E-15	1.88E-14	TOX
BGI_novel_G001665	0.131	0.06	-1.190124933	2.52E-05	8.17E-05	BGI_novel_G001665
1397	3.407	1.493	-1.190330431	3.13E-33	3.96E-33	CRIP2
25973	0.59	0.257	-1.190330431	4.72E-13	1.05E-12	PARS2
BGI_novel_G003925	1.636	0.71	-1.192438807	1.09E-91	6.06E-92	BGI_novel_G003925
54482	4.563	1.986	-1.19302288	3.33E-194	9.42E-195	TRMT13
81793	1.368	0.604	-1.193049453	4.51E-42	4.79E-42	TLR10
29116	22.265	11.203	-1.193232054	0	0	MYLIP
632	0.352	0.151	-1.194099352	0.000955883	0.003516357	BGLAP
26227	0.381	0.165	-1.194790079	7.21E-08	2.01E-07	PHGDH
9837	0.151	0.066	-1.194790079	7.01E-06	2.19E-05	GINS1
BGI_novel_G002689	1.284	0.561	-1.195580071	1.33E-38	1.50E-38	BGI_novel_G002689
BGI_novel_G004028	2.445	1.119	-1.198377255	5.79E-58	4.74E-58	BGI_novel_G004028
10505	0.301	0.131	-1.198830283	1.89E-16	3.71E-16	SEMA4F
BGI_novel_G002233	0.374	0.166	-1.199626178	5.93E-21	1.01E-20	BGI_novel_G002233
112817	0.172	0.076	-1.200490963	9.97E-05	0.000336727	HOGA1
BGI_novel_G001980	4.406	1.926	-1.200630812	1.78E-101	9.02E-102	BGI_novel_G001980
1606	34.485	15.448	-1.20160708	0	0	DGKA
BGI_novel_G002282	0.683	0.296	-1.202369711	6.94E-10	1.75E-09	BGI_novel_G002282
147184	0.407	0.176	-1.202403263	1.35E-08	3.64E-08	TMEM99
84924	0.681	0.294	-1.203444544	4.92E-31	6.52E-31	ZNF566
BGI_novel_G004146	0.804	0.346	-1.204039006	3.85E-15	7.90E-15	BGI_novel_G004146
9254	0.326	0.142	-1.206558892	1.76E-18	3.24E-18	CACNA2D2
8349	35.5	15.43	-1.207187027	0	0	HIST2H2BE
971	2.541	1.126	-1.207627544	1.70E-35	2.05E-35	CD72
100506127	0.62	0.27	-1.207743116	8.58E-29	1.20E-28	GVQW3
81932	4.468	1.964	-1.2077826	4.07E-57	3.38E-57	HDHD3
BGI_novel_G003442	8.408	3.635	-1.208092112	3.64E-85	2.15E-85	BGI_novel_G003442
BGI_novel_G001666	0.641	0.277	-1.208886839	9.04E-12	2.11E-11	BGI_novel_G001666
BGI_novel_G003663	10.355	4.48	-1.20908326	2.39E-193	6.78E-194	BGI_novel_G003663
BGI_novel_G003334	0.517	0.23	-1.209262965	2.43E-11	5.79E-11	BGI_novel_G003334
2208	7.568	2.955	-1.21042671	1.49E-98	7.78E-99	FCER2
3512	4.124	1.767	-1.210482689	5.71E-46	5.69E-46	JCHAIN
BGI_novel_G002713	1.723	0.746	-1.210508313	1.17E-24	1.80E-24	BGI_novel_G002713
BGI_novel_G000030	36.713	15.803	-1.210605598	0	0	BGI_novel_G000030
BGI_novel_G000642	0.95	0.409	-1.210687089	5.93E-21	1.01E-20	BGI_novel_G000642
23461	1.031	0.433	-1.211028182	2.21E-78	1.41E-78	ABCA5
284406	0.432	0.172	-1.21285721	5.55E-19	1.00E-18	ZFP82
BGI_novel_G000290	1.182	0.511	-1.213386873	7.22E-26	1.08E-25	BGI_novel_G000290
200895	0.82	0.356	-1.213414044	1.59E-28	2.23E-28	DHFR2
55024	4.425	2.039	-1.21371687	4.38E-143	1.64E-143	BANK1
80714	1.85	0.767	-1.213967331	1.59E-40	1.73E-40	PBX4
8690	2.372	1.038	-1.213994925	6.56E-69	4.67E-69	JRKL
54855	0.811	0.349	-1.214577977	6.50E-40	7.14E-40	FAM46C
BGI_novel_G002764	0.423	0.183	-1.215060273	5.01E-47	4.90E-47	BGI_novel_G002764
23043	0.981	0.42	-1.215816972	6.09E-81	3.77E-81	TNIK
BGI_novel_G001250	1.723	0.729	-1.215952014	2.75E-35	3.32E-35	BGI_novel_G001250
BGI_novel_G002089	0.171	0.073	-1.21707871	1.70E-07	4.84E-07	BGI_novel_G002089
10170	4.178	1.85	-1.219021334	1.50E-59	1.20E-59	DHRS9
BGI_novel_G000747	0.832	0.36	-1.219515952	1.30E-16	2.54E-16	BGI_novel_G000747
51460	1.683	0.718	-1.219681254	8.25E-65	6.18E-65	SFMBT1
BGI_novel_G003766	0.604	0.258	-1.220051883	4.74E-24	7.41E-24	BGI_novel_G003766
BGI_novel_G000002	3.745	1.626	-1.22070627	1.03E-59	8.25E-60	BGI_novel_G000002
2672	0.6	0.257	-1.221911422	5.52E-24	8.65E-24	GFI1
BGI_novel_G003576	3.397	1.45	-1.222134819	1.43E-125	6.00E-126	BGI_novel_G003576
376267	0.966	0.406	-1.222419965	1.13E-28	1.58E-28	RAB15
BGI_novel_G001795	0.335	0.145	-1.224732154	4.06E-09	1.06E-08	BGI_novel_G001795
BGI_novel_G002316	0.932	0.4	-1.224967058	4.27E-67	3.10E-67	BGI_novel_G002316
55561	0.287	0.125	-1.225264221	7.48E-14	1.61E-13	CDC42BPG
BGI_novel_G003432	3.096	1.333	-1.225562122	2.03E-10	5.02E-10	BGI_novel_G003432
BGI_novel_G000745	0.365	0.157	-1.225844728	8.25E-29	1.15E-28	BGI_novel_G000745
BGI_novel_G003853	1.206	0.518	-1.226890023	9.66E-41	1.05E-40	BGI_novel_G003853
159371	0.186	0.078	-1.226988901	2.90E-07	8.37E-07	SLC35G1
140700	1.528	0.675	-1.227149925	9.47E-34	1.18E-33	SAMD10
BGI_novel_G000493	0.434	0.184	-1.2273792	4.37E-09	1.14E-08	BGI_novel_G000493
BGI_novel_G000270	1.275	0.542	-1.22862557	1.10E-16	2.14E-16	BGI_novel_G000270
BGI_novel_G003829	0.5	0.215	-1.228639089	1.41E-19	2.51E-19	BGI_novel_G003829
29057	2.24	1.033	-1.23079276	4.77E-50	4.42E-50	FAM156A
1896	0.147	0.12	-1.232150606	5.43E-08	1.50E-07	EDA
7728	1.331	0.566	-1.232688624	1.64E-44	1.67E-44	ZNF175
115560	0.226	0.099	-1.232899864	4.11E-08	1.13E-07	ZNF501
80312	0.051	0.02	-1.233264227	4.36E-06	1.35E-05	TET1
BGI_novel_G001885	0.511	0.214	-1.233661075	4.54E-11	1.09E-10	BGI_novel_G001885
3268	1.138	0.483	-1.233846311	6.12E-48	5.90E-48	AGFG2
97	3.186	1.34	-1.234023021	9.88E-17	1.92E-16	ACYP1
59352	0.156	0.065	-1.234318443	3.29E-06	1.01E-05	LGR6
BGI_novel_G001199	10.528	4.509	-1.234398045	5.84E-68	4.20E-68	BGI_novel_G001199
9495	0.125	0.052	-1.234957407	6.96E-09	1.84E-08	AKAP5
254428	1.221	0.513	-1.236266715	2.13E-53	1.87E-53	SLC41A1
339324	1.154	0.488	-1.236518707	3.51E-54	3.05E-54	ZNF260
BGI_novel_G001442	0.722	0.304	-1.237489126	6.66E-31	8.85E-31	BGI_novel_G001442
80824	1.933	0.813	-1.238564289	7.27E-105	3.56E-105	DUSP16
BGI_novel_G002836	0.988	0.429	-1.240109579	2.41E-40	2.63E-40	BGI_novel_G002836
25780	0.454	0.188	-1.240474871	7.53E-20	1.33E-19	RASGRP3
126375	1.573	0.667	-1.240873257	1.59E-53	1.39E-53	ZNF792
400954	0.196	0.081	-1.241083731	5.12E-15	1.06E-14	EML6
645432	2.307	0.942	-1.241894985	1.27E-70	8.82E-71	ARRDC5
BGI_novel_G003422	4.044	1.725	-1.242587899	1.25E-31	1.63E-31	BGI_novel_G003422
BGI_novel_G003622	0.868	0.362	-1.244864443	2.70E-23	4.33E-23	BGI_novel_G003622
BGI_novel_G002860	1.56	0.69	-1.245450448	1.31E-126	5.46E-127	BGI_novel_G002860
BGI_novel_G002098	0.613	0.26	-1.245837216	5.44E-10	1.37E-09	BGI_novel_G002098
7169	3.127	1.29	-1.246102713	6.38E-58	5.23E-58	TPM2
11148	0.163	0.07	-1.246301316	3.80E-05	0.000124608	HHLA2
4093	0.067	0.027	-1.246797382	3.80E-05	0.000124709	SMAD9
100287896	0.847	0.357	-1.247693404	1.14E-19	2.02E-19	LOC100287896
10891	0.12	0.05	-1.24770161	1.22E-08	3.26E-08	PPARGC1A
BGI_novel_G000249	4.038	1.696	-1.248500833	1.57E-209	4.19E-210	BGI_novel_G000249
BGI_novel_G003590	0.106	0.044	-1.249009689	4.48E-06	1.38E-05	BGI_novel_G003590
317762	0.277	0.116	-1.249797244	1.66E-15	3.38E-15	CCDC85C
BGI_novel_G000378	0.498	0.207	-1.250246975	9.64E-13	2.17E-12	BGI_novel_G000378
57555	0.378	0.157	-1.250424778	5.57E-17	1.07E-16	NLGN2
BGI_novel_G003597	0.255	0.108	-1.251166192	9.68E-12	2.27E-11	BGI_novel_G003597
BGI_novel_G002349	0.388	0.162	-1.253696615	9.87E-30	1.34E-29	BGI_novel_G002349
55342	1.096	0.597	-1.254121314	6.59E-119	2.91E-119	STRBP
285	0.102	0.042	-1.254176913	1.70E-06	5.10E-06	ANGPT2
BGI_novel_G000800	0.097	0.043	-1.254881278	0.000707222	0.002570725	BGI_novel_G000800
BGI_novel_G000692	0.99	0.41	-1.255525051	4.75E-29	6.57E-29	BGI_novel_G000692
BGI_novel_G003064	0.331	0.138	-1.255553041	2.60E-18	4.81E-18	BGI_novel_G003064
2796	0.573	0.231	-1.256235116	9.26E-12	2.17E-11	GNRH1
BGI_novel_G003493	13.056	5.522	-1.256631035	5.71E-65	4.26E-65	BGI_novel_G003493
BGI_novel_G000233	0.965	0.398	-1.256834633	1.78E-81	1.10E-81	BGI_novel_G000233
BGI_novel_G003929	0.086	0.036	-1.256866445	1.66E-10	4.10E-10	BGI_novel_G003929
339327	0.728	0.304	-1.257726009	6.45E-53	5.71E-53	ZNF546
8938	0.427	0.181	-1.257828899	4.21E-19	7.60E-19	BAIAP3
BGI_novel_G003555	0.434	0.178	-1.257995589	1.03E-07	2.88E-07	BGI_novel_G003555
BGI_novel_G001794	0.676	0.286	-1.258293021	7.77E-08	2.17E-07	BGI_novel_G001794
147837	0.256	0.106	-1.2588534	4.44E-08	1.22E-07	ZNF563
BGI_novel_G001248	0.134	0.055	-1.259680228	1.19E-05	3.78E-05	BGI_novel_G001248
84680	21.413	9.225	-1.260346645	0	0	ACCS
1316	226.933	95.788	-1.260679519	0	0	KLF6
84133	0.102	0.044	-1.260739203	7.53E-08	2.10E-07	ZNRF3
85376	0.193	0.082	-1.262313848	5.00E-12	1.16E-11	RIMBP3
BGI_novel_G002945	0.591	0.246	-1.262651134	4.49E-29	6.21E-29	BGI_novel_G002945
147923	1.075	0.487	-1.26501524	5.34E-35	6.50E-35	ZNF420
BGI_novel_G003085	46.556	19.405	-1.265719089	0	0	BGI_novel_G003085
BGI_novel_G000527	1.483	0.604	-1.267644609	4.89E-36	5.80E-36	BGI_novel_G000527
56260	0.882	0.367	-1.267753398	3.47E-16	6.89E-16	C8orf44
BGI_novel_G003464	4.004	1.673	-1.268471495	3.38E-69	2.39E-69	BGI_novel_G003464
BGI_novel_G002131	1.01	0.42	-1.269030672	6.62E-25	1.01E-24	BGI_novel_G002131
56652	1.595	0.64	-1.27071228	1.79E-43	1.86E-43	TWNK
10787	0.1	0.041	-1.272792591	2.02E-06	6.11E-06	NCKAP1
10998	0.907	0.375	-1.272792591	2.83E-07	8.14E-07	SLC27A5
113835	0.078	0.03	-1.272792591	0.000338023	0.001191348	ZNF257
26018	2.121	0.87	-1.272792591	3.41E-91	1.90E-91	LRIG1
51161	0.734	0.304	-1.272792591	5.31E-18	9.93E-18	C3orf18
643236	0.098	0.04	-1.272792591	0.0002535	0.000883748	TMEM72
64762	0.036	0.017	-1.272792591	0.000338023	0.001191348	GAREM1
83694	0.101	0.042	-1.272792591	1.15E-06	3.43E-06	RPS6KL1
8492	0.104	0.043	-1.272792591	3.55E-06	1.09E-05	PRSS12
162972	1.932	0.778	-1.272818678	2.58E-68	1.85E-68	ZNF550
BGI_novel_G003459	14.794	6.434	-1.272853177	9.57E-145	3.55E-145	BGI_novel_G003459
BGI_novel_G003469	2.443	0.996	-1.273980832	1.80E-22	2.93E-22	BGI_novel_G003469
BGI_novel_G000176	0.59	0.241	-1.275140346	5.17E-39	5.80E-39	BGI_novel_G000176
BGI_novel_G003392	0.747	0.314	-1.275172295	7.64E-08	2.13E-07	BGI_novel_G003392
BGI_novel_G002698	0.897	0.374	-1.275480537	1.41E-78	8.96E-79	BGI_novel_G002698
BGI_novel_G003158	0.926	0.377	-1.276622288	2.07E-23	3.30E-23	BGI_novel_G003158
7188	4.777	1.967	-1.279161625	1.20E-237	2.85E-238	TRAF5
BGI_novel_G000769	4.744	1.959	-1.280002333	2.92E-112	1.35E-112	BGI_novel_G000769
BGI_novel_G000441	0.356	0.145	-1.282895028	8.57E-30	1.16E-29	BGI_novel_G000441
11278	2.208	0.891	-1.284477659	1.32E-220	3.34E-221	KLF12
22927	1.987	0.81	-1.286124521	2.14E-48	2.05E-48	HABP4
2882	1.764	0.719	-1.287439367	3.52E-20	6.15E-20	GPX7
5205	1.486	0.613	-1.289344389	4.34E-122	1.87E-122	ATP8B1
BGI_novel_G002932	0.215	0.091	-1.289524694	5.00E-05	0.000165331	BGI_novel_G002932
BGI_novel_G002546	0.658	0.266	-1.28956689	2.51E-09	6.51E-09	BGI_novel_G002546
BGI_novel_G002251	0.851	0.345	-1.289666409	1.28E-33	1.60E-33	BGI_novel_G002251
148213	0.261	0.106	-1.289988068	2.13E-17	4.05E-17	ZNF681
BGI_novel_G002458	1.548	0.635	-1.29095777	4.88E-29	6.76E-29	BGI_novel_G002458
BGI_novel_G003369	1.68	0.684	-1.291490827	5.21E-20	9.16E-20	BGI_novel_G003369
64172	1.815	0.73	-1.291651618	4.19E-35	5.09E-35	OSGEPL1
BGI_novel_G003541	0.97	0.39	-1.292122127	2.38E-07	6.83E-07	BGI_novel_G003541
3875	0.756	0.308	-1.292157916	3.04E-11	7.26E-11	KRT18
284443	1.744	0.811	-1.293481807	2.34E-63	1.78E-63	ZNF493
84436	0.892	0.362	-1.294604569	4.83E-34	6.00E-34	ZNF528
BGI_novel_G000869	0.22	0.093	-1.295074616	5.03E-14	1.08E-13	BGI_novel_G000869
BGI_novel_G002388	0.354	0.145	-1.295509814	8.78E-27	1.29E-26	BGI_novel_G002388
10216	0.19	0.078	-1.295760342	5.96E-10	1.50E-09	PRG4
81706	0.185	0.076	-1.297454645	1.30E-05	4.15E-05	PPP1R14C
BGI_novel_G002538	0.436	0.175	-1.298327683	4.55E-09	1.19E-08	BGI_novel_G002538
BGI_novel_G003795	0.077	0.03	-1.298444856	2.47E-06	7.50E-06	BGI_novel_G003795
BGI_novel_G004107	1.43	0.584	-1.298601259	5.45E-120	2.38E-120	BGI_novel_G004107
BGI_novel_G001429	8.576	3.485	-1.299383333	3.84E-51	3.49E-51	BGI_novel_G001429
9940	0.394	0.159	-1.299759638	4.03E-22	6.65E-22	DLEC1
BGI_novel_G002384	0.776	0.314	-1.299782953	2.98E-56	2.50E-56	BGI_novel_G002384
494143	0.56	0.229	-1.300806967	1.83E-08	4.95E-08	CHAC2
9900	0.184	0.083	-1.301361743	2.42E-08	6.58E-08	SV2A
BGI_novel_G000227	1.273	0.514	-1.301601166	1.25E-85	7.36E-86	BGI_novel_G000227
221914	0.541	0.217	-1.301647453	1.37E-14	2.88E-14	GPC2
91057	0.48	0.195	-1.301938936	3.20E-08	8.76E-08	CCDC34
BGI_novel_G002961	0.65	0.272	-1.301955056	2.13E-47	2.07E-47	BGI_novel_G002961
BGI_novel_G000887	0.151	0.061	-1.302171704	4.28E-05	0.000140804	BGI_novel_G000887
BGI_novel_G002683	0.231	0.092	-1.302608885	2.62E-18	4.84E-18	BGI_novel_G002683
BGI_novel_G003779	0.073	0.029	-1.302702592	0.000107502	0.000363815	BGI_novel_G003779
23015	7.995	3.416	-1.303015888	0	0	GOLGA8A
BGI_novel_G000149	0.892	0.359	-1.303793081	7.09E-14	1.53E-13	BGI_novel_G000149
653857	0.348	0.282	-1.305966145	1.45E-14	3.04E-14	ACTR3C
BGI_novel_G003933	1.39	0.56	-1.306090493	2.63E-23	4.22E-23	BGI_novel_G003933
25894	1.337	0.553	-1.306451902	1.44E-61	1.12E-61	PLEKHG4
BGI_novel_G001246	0.408	0.163	-1.306497396	3.89E-15	8.00E-15	BGI_novel_G001246
6812	0.225	0.09	-1.307280967	5.78E-10	1.46E-09	STXBP1
BGI_novel_G003258	1.556	0.614	-1.307471046	1.06E-37	1.23E-37	BGI_novel_G003258
26119	18.796	7.139	-1.309081162	0	0	LDLRAP1
23059	1.096	0.44	-1.310169406	7.34E-44	7.56E-44	CLUAP1
BGI_novel_G004173	0.193	0.077	-1.312129101	5.87E-21	1.00E-20	BGI_novel_G004173
BGI_novel_G003187	2.305	0.919	-1.312540021	2.08E-115	9.44E-116	BGI_novel_G003187
BGI_novel_G003301	1.093	0.428	-1.313054218	7.63E-48	7.37E-48	BGI_novel_G003301
4240	2.136	0.822	-1.313976026	1.29E-35	1.55E-35	MFGE8
286223	2.048	0.829	-1.314141112	1.80E-100	9.21E-101	C9orf47
57685	0.132	0.05	-1.314612767	1.23E-08	3.31E-08	CACHD1
BGI_novel_G000777	0.441	0.176	-1.315436928	1.63E-08	4.40E-08	BGI_novel_G000777
8515	0.383	0.15	-1.315542238	2.40E-19	4.31E-19	ITGA10
BGI_novel_G001825	0.88	0.357	-1.315804361	9.80E-43	1.03E-42	BGI_novel_G001825
BGI_novel_G002356	0.731	0.293	-1.318066567	1.94E-61	1.51E-61	BGI_novel_G002356
BGI_novel_G001642	0.571	0.23	-1.318115978	3.10E-34	3.82E-34	BGI_novel_G001642
BGI_novel_G001762	0.737	0.298	-1.318389457	2.68E-16	5.30E-16	BGI_novel_G001762
BGI_novel_G002452	0.501	0.2	-1.318889005	4.09E-12	9.43E-12	BGI_novel_G002452
BGI_novel_G002095	0.328	0.13	-1.319178987	4.30E-57	3.57E-57	BGI_novel_G002095
388	168.702	68.207	-1.319895458	0	0	RHOB
157570	0.061	0.027	-1.320098306	0.000715271	0.002601614	ESCO2
57412	0.985	0.394	-1.321437455	2.23E-24	3.46E-24	AS3MT
BGI_novel_G001908	0.647	0.262	-1.32274736	1.09E-25	1.64E-25	BGI_novel_G001908
9015	1.274	0.51	-1.323418664	3.24E-24	5.05E-24	TAF1A
BGI_novel_G003106	3.01	1.198	-1.324301876	1.08E-30	1.44E-30	BGI_novel_G003106
BGI_novel_G003537	1.817	0.722	-1.324560424	1.62E-52	1.44E-52	BGI_novel_G003537
BGI_novel_G002671	1.875	0.754	-1.32499407	0	0	BGI_novel_G002671
11189	0.07	0.028	-1.325260011	1.54E-05	4.92E-05	CELF3
7637	1.758	0.7	-1.325726751	5.77E-119	2.54E-119	ZNF84
85315	5.602	2.24	-1.327523362	5.55E-253	1.23E-253	PAQR8
54753	0.28	0.11	-1.329376119	4.80E-12	1.11E-11	ZNF853
100130958	0.341	0.227	-1.330228415	1.30E-07	3.67E-07	SYCE1L
55615	2.961	1.175	-1.330954666	2.04E-51	1.84E-51	PRR5
57677	1.148	0.458	-1.331252406	2.98E-84	1.77E-84	ZFP14
BGI_novel_G000273	0.644	0.257	-1.331855956	6.16E-29	8.55E-29	BGI_novel_G000273
26240	1.803	0.721	-1.331970527	2.95E-29	4.06E-29	FAM50B
BGI_novel_G003593	0.201	0.077	-1.332122829	2.75E-09	7.14E-09	BGI_novel_G003593
4157	0.38	0.151	-1.333093101	4.65E-13	1.03E-12	MC1R
BGI_novel_G001327	0.194	0.078	-1.333293255	4.34E-13	9.64E-13	BGI_novel_G001327
BGI_novel_G003940	0.415	0.165	-1.334768443	1.24E-15	2.51E-15	BGI_novel_G003940
BGI_novel_G001798	0.315	0.128	-1.336295533	1.40E-06	4.18E-06	BGI_novel_G001798
245711	0.3	0.114	-1.33876288	1.17E-06	3.48E-06	SPDYA
BGI_novel_G003538	0.932	0.367	-1.339112936	7.07E-30	9.58E-30	BGI_novel_G003538
5217	0.321	0.123	-1.339906787	1.02E-07	2.87E-07	PFN2
BGI_novel_G001533	0.198	0.08	-1.340923915	2.87E-07	8.27E-07	BGI_novel_G001533
BGI_novel_G001002	1.611	0.631	-1.340940617	1.06E-210	2.81E-211	BGI_novel_G001002
BGI_novel_G000136	0.475	0.188	-1.342766145	1.14E-47	1.10E-47	BGI_novel_G000136
994	23.12	8.628	-1.345692494	0	0	CDC25B
65982	1.994	0.793	-1.346002438	3.20E-52	2.86E-52	ZSCAN18
BGI_novel_G002660	1.425	0.546	-1.346994281	3.68E-135	1.46E-135	BGI_novel_G002660
2827	1.114	0.437	-1.347017176	3.09E-24	4.80E-24	GPR3
BGI_novel_G002456	0.481	0.19	-1.347110912	2.49E-33	3.14E-33	BGI_novel_G002456
25974	0.382	0.15	-1.347389363	2.20E-12	5.01E-12	MMACHC
2774	1.113	0.434	-1.347771615	3.69E-62	2.85E-62	GNAL
BGI_novel_G003771	1.795	0.7	-1.347855772	2.36E-84	1.40E-84	BGI_novel_G003771
3903	7.435	2.832	-1.348276184	1.41E-193	4.00E-194	LAIR1
100137049	5.113	1.998	-1.348621888	2.15E-135	8.47E-136	PLA2G4B
BGI_novel_G002796	0.515	0.201	-1.349217529	1.67E-26	2.46E-26	BGI_novel_G002796
775	0.054	0.021	-1.350795103	5.46E-07	1.59E-06	CACNA1C
BGI_novel_G003055	1.867	0.73	-1.35096381	1.64E-39	1.81E-39	BGI_novel_G003055
9560	117.083	38.903	-1.351837812	0	0	CCL4L2
440	4.751	2.032	-1.353768776	4.14E-95	2.22E-95	ASNS
BGI_novel_G001322	0.512	0.2	-1.354586682	2.05E-10	5.07E-10	BGI_novel_G001322
81575	0.103	0.04	-1.355254751	9.56E-07	2.83E-06	APOLD1
7710	0.85	0.32	-1.356256633	1.10E-68	7.85E-69	ZNF154
64922	0.076	0.03	-1.357056156	0.000128043	0.000435817	LRRC19
BGI_novel_G001778	2.52	0.99	-1.358006973	1.97E-142	7.40E-143	BGI_novel_G001778
51293	2.352	0.75	-1.35802059	8.03E-41	8.68E-41	CD320
BGI_novel_G003579	0.987	0.386	-1.35966712	1.05E-103	5.23E-104	BGI_novel_G003579
7771	0.064	0.026	-1.360255432	0.000354469	0.00125093	ZNF112
BGI_novel_G000440	0.83	0.322	-1.360320045	3.65E-76	2.37E-76	BGI_novel_G000440
BGI_novel_G003010	0.056	0.024	-1.361171138	0.000382088	0.001353635	BGI_novel_G003010
2593	1.575	0.605	-1.362429803	1.23E-18	2.26E-18	GAMT
5734	35.994	13.936	-1.362680383	0	0	PTGER4
1056	0.143	0.055	-1.363940479	3.17E-05	0.000103599	CEL
924	14.222	5.435	-1.364879573	1.62E-171	5.14E-172	CD7
BGI_novel_G003482	3.306	1.34	-1.365395726	6.34E-36	7.55E-36	BGI_novel_G003482
BGI_novel_G000195	0.845	0.326	-1.365871388	5.85E-21	9.98E-21	BGI_novel_G000195
8438	0.082	0.032	-1.365901995	0.00047154	0.001686157	RAD54L
BGI_novel_G003283	2.315	0.905	-1.366451698	9.38E-14	2.03E-13	BGI_novel_G003283
137209	0.167	0.065	-1.367119973	2.74E-07	7.90E-07	ZNF572
79153	5.438	2.19	-1.368928247	3.62E-179	1.10E-179	GDPD3
440712	0.953	0.399	-1.370782308	6.01E-55	5.16E-55	RHEX
BGI_novel_G002132	0.605	0.23	-1.371094664	2.83E-13	6.23E-13	BGI_novel_G002132
BGI_novel_G001910	0.268	0.1	-1.372270446	1.22E-11	2.88E-11	BGI_novel_G001910
2099	0.326	0.122	-1.372328264	3.11E-20	5.42E-20	ESR1
283298	0.07	0.027	-1.372328264	0.000629097	0.002275068	OLFML1
770	1.041	0.479	-1.372328264	3.52E-15	7.22E-15	CA11
90485	0.113	0.042	-1.372328264	5.59E-05	0.000185768	ZNF835
6770	0.141	0.054	-1.372735121	1.01E-05	3.18E-05	STAR
BGI_novel_G003584	1.345	0.513	-1.372855795	2.73E-142	1.03E-142	BGI_novel_G003584
122060	1.395	0.528	-1.373143116	3.86E-36	4.57E-36	SLAIN1
BGI_novel_G002661	0.362	0.139	-1.373875466	7.69E-36	9.18E-36	BGI_novel_G002661
253650	0.045	0.019	-1.374028902	0.000879986	0.003226854	ANKRD18A
57605	1.433	0.545	-1.374822373	6.50E-97	3.44E-97	PITPNM2
BGI_novel_G001417	0.691	0.276	-1.374964412	1.93E-36	2.28E-36	BGI_novel_G001417
26751	7.325	2.676	-1.375355137	1.01E-144	3.73E-145	SH3YL1
BGI_novel_G002489	3.92	1.505	-1.376710579	2.67E-48	2.56E-48	BGI_novel_G002489
84660	0.093	0.036	-1.377129251	7.44E-05	0.000248935	CCDC62
BGI_novel_G002615	0.818	0.315	-1.378052379	7.99E-34	9.98E-34	BGI_novel_G002615
57002	1.81	0.7	-1.378726036	2.23E-17	4.25E-17	YAE1D1
5287	1.043	0.397	-1.37900926	1.68E-81	1.03E-81	PIK3C2B
27018	1.993	0.765	-1.384685471	2.40E-20	4.16E-20	BEX3
BGI_novel_G001383	0.702	0.272	-1.384859392	0.000111744	0.000378651	BGI_novel_G001383
BGI_novel_G001576	1.258	0.489	-1.38526732	1.82E-07	5.19E-07	BGI_novel_G001576
166647	0.178	0.067	-1.386250641	3.63E-10	9.07E-10	ADGRA3
BGI_novel_G001520	0.74	0.283	-1.386412626	3.21E-19	5.77E-19	BGI_novel_G001520
BGI_novel_G002649	0.828	0.322	-1.386741675	1.71E-32	2.20E-32	BGI_novel_G002649
BGI_novel_G003078	3.24	1.244	-1.387237029	5.11E-35	6.22E-35	BGI_novel_G003078
11217	0.471	0.175	-1.391923412	8.06E-35	9.84E-35	AKAP2
BGI_novel_G003455	0.774	0.275	-1.392214208	7.02E-06	2.19E-05	BGI_novel_G003455
148103	0.622	0.29	-1.394098887	1.39E-10	3.41E-10	ZNF599
BGI_novel_G001658	21.957	8.396	-1.395762917	0	0	BGI_novel_G001658
BGI_novel_G001286	0.45	0.171	-1.396175006	3.39E-06	1.04E-05	BGI_novel_G001286
151313	1.312	0.498	-1.396271265	2.10E-22	3.43E-22	FAHD2B
64857	20.908	8.38	-1.398295348	0	0	PLEKHG2
8483	0.072	0.026	-1.398323473	2.78E-05	9.02E-05	CILP
BGI_novel_G001319	0.444	0.169	-1.398323473	5.55E-07	1.62E-06	BGI_novel_G001319
54429	0.536	0.201	-1.399904509	9.14E-08	2.56E-07	TAS2R5
BGI_novel_G002113	0.448	0.166	-1.402075608	0.00023207	0.00080692	BGI_novel_G002113
161582	1.062	0.394	-1.402163035	1.04E-20	1.79E-20	DNAAF4
BGI_novel_G004166	0.198	0.073	-1.402474432	5.88E-29	8.16E-29	BGI_novel_G004166
1286	0.081	0.03	-1.403496282	6.97E-11	1.69E-10	COL4A4
57335	0.956	0.364	-1.405444878	1.75E-56	1.46E-56	ZNF286A
BGI_novel_G000742	1.63	0.616	-1.405525657	8.02E-57	6.68E-57	BGI_novel_G000742
BGI_novel_G003879	0.037	0.014	-1.405818009	0.000626194	0.002263673	BGI_novel_G003879
2199	0.224	0.083	-1.406059122	1.54E-11	3.63E-11	FBLN2
1070	2.563	0.96	-1.407312256	7.89E-36	9.43E-36	CETN3
9289	1.513	0.58	-1.407858835	5.77E-60	4.59E-60	ADGRG1
3177	1.035	0.381	-1.408019972	1.18E-28	1.66E-28	SLC29A2
BGI_novel_G001499	5.79	2.134	-1.408413063	1.15E-273	2.33E-274	BGI_novel_G001499
BGI_novel_G003123	1.488	0.561	-1.408452565	2.13E-60	1.68E-60	BGI_novel_G003123
10609	0.264	0.099	-1.409014289	5.88E-09	1.55E-08	P3H4
157285	2.598	0.849	-1.409420028	2.54E-94	1.37E-94	PRAG1
154661	0.117	0.043	-1.410296115	1.28E-06	3.81E-06	RUNDC3B
220992	0.655	0.25	-1.410296115	3.57E-15	7.33E-15	ZNF485
3070	0.15	0.059	-1.410296115	1.28E-06	3.81E-06	HELLS
342618	0.105	0.039	-1.410296115	4.87E-05	0.000161163	SLFN14
8367	0.856	0.325	-1.410296115	0.000308947	0.001084283	HIST1H4E
BGI_novel_G003061	0.503	0.186	-1.410296115	4.87E-05	0.000161163	BGI_novel_G003061
9882	4.378	1.63	-1.414823968	1.44E-285	2.77E-286	TBC1D4
BGI_novel_G002730	0.305	0.118	-1.415564853	3.56E-11	8.53E-11	BGI_novel_G002730
BGI_novel_G003965	1.531	0.566	-1.415709346	1.38E-91	7.68E-92	BGI_novel_G003965
991	0.176	0.066	-1.4171825	6.47E-05	0.000215568	CDC20
83854	1.101	0.398	-1.419332739	1.10E-21	1.83E-21	ANGPTL6
57690	1.924	0.728	-1.419836721	2.56E-259	5.55E-260	TNRC6C
84775	0.344	0.128	-1.420134307	1.16E-16	2.26E-16	ZNF607
130827	0.167	0.064	-1.42089123	7.95E-08	2.22E-07	TMEM182
BGI_novel_G000244	99.643	37.595	-1.42150543	0	0	BGI_novel_G000244
222663	0.062	0.023	-1.422768003	4.73E-07	1.38E-06	SCUBE3
9620	0.154	0.057	-1.424795684	1.39E-20	2.39E-20	CELSR1
BGI_novel_G001821	0.754	0.279	-1.424939999	7.05E-37	8.23E-37	BGI_novel_G001821
BGI_novel_G000200	1.144	0.424	-1.42740039	1.25E-70	8.68E-71	BGI_novel_G000200
51704	0.115	0.041	-1.428070816	1.81E-05	5.83E-05	GPRC5B
BGI_novel_G002769	0.458	0.168	-1.429824187	1.47E-16	2.88E-16	BGI_novel_G002769
BGI_novel_G002814	0.831	0.307	-1.429918343	2.24E-12	5.12E-12	BGI_novel_G002814
220136	0.111	0.04	-1.430333868	0.000545475	0.001961441	CFAP53
259266	0.044	0.016	-1.430333868	3.88E-06	1.20E-05	ASPM
440107	0.061	0.022	-1.430333868	0.000545475	0.001961441	PLEKHG7
BGI_novel_G003297	1.612	0.606	-1.433985659	4.38E-35	5.32E-35	BGI_novel_G003297
55876	5.263	1.975	-1.43496395	1.48E-175	4.60E-176	GSDMB
BGI_novel_G000482	0.654	0.241	-1.435491974	5.05E-35	6.14E-35	BGI_novel_G000482
6528	0.11	0.04	-1.43571436	5.17E-06	1.60E-05	SLC5A5
BGI_novel_G003824	0.438	0.159	-1.437606087	1.32E-09	3.38E-09	BGI_novel_G003824
9902	0.083	0.03	-1.437851837	2.40E-07	6.87E-07	MRC2
BGI_novel_G002107	0.286	0.104	-1.438172028	1.59E-09	4.08E-09	BGI_novel_G002107
BGI_novel_G002157	1.958	0.704	-1.438486248	2.67E-18	4.94E-18	BGI_novel_G002157
BGI_novel_G003862	0.473	0.175	-1.439707394	1.44E-15	2.91E-15	BGI_novel_G003862
BGI_novel_G002166	2.621	0.948	-1.442066125	1.48E-26	2.18E-26	BGI_novel_G002166
7148	0.134	0.074	-1.442547774	2.19E-14	4.64E-14	TNXB
441549	0.345	0.128	-1.442717592	1.46E-06	4.37E-06	CDNF
7694	0.104	0.04	-1.442717592	0.000150786	0.0005168	ZNF135
84216	0.15	0.054	-1.442717592	1.46E-06	4.37E-06	TMEM117
388372	1.007	0.37	-1.443116292	6.47E-10	1.63E-09	CCL4L1
BGI_novel_G001124	2.012	0.739	-1.44424909	6.36E-34	7.92E-34	BGI_novel_G001124
84101	0.152	0.057	-1.446821991	1.97E-08	5.33E-08	USP44
8541	0.125	0.043	-1.446821991	1.97E-08	5.33E-08	PPFIA3
BGI_novel_G002743	2.11	0.85	-1.44711434	2.09E-44	2.13E-44	BGI_novel_G002743
7124	105.254	38.57	-1.447585793	0	0	TNF
1521	4.764	1.723	-1.44777082	1.21E-64	9.08E-65	CTSW
25776	1.603	0.599	-1.448234597	3.45E-21	5.83E-21	CBY1
BGI_novel_G001166	0.764	0.274	-1.448497967	3.03E-82	1.84E-82	BGI_novel_G001166
BGI_novel_G002904	0.098	0.035	-1.448896713	3.98E-06	1.23E-05	BGI_novel_G002904
BGI_novel_G003704	0.298	0.109	-1.449386186	8.50E-09	2.26E-08	BGI_novel_G003704
57060	1.116	0.413	-1.451595744	6.04E-26	9.02E-26	PCBP4
4488	0.108	0.039	-1.453364836	0.000200167	0.000692049	MSX2
BGI_novel_G003492	12.864	4.896	-1.454264044	8.26E-104	4.09E-104	BGI_novel_G003492
8800	0.393	0.143	-1.454630914	3.20E-13	7.07E-13	PEX11A
BGI_novel_G001122	0.093	0.033	-1.454995922	2.45E-07	7.02E-07	BGI_novel_G001122
BGI_novel_G000466	0.804	0.295	-1.456963256	1.69E-32	2.17E-32	BGI_novel_G000466
4609	10.358	3.687	-1.457052795	0	0	MYC
146822	0.293	0.101	-1.457217162	0.000966333	0.003557008	CDRT15
114904	0.932	0.33	-1.457470272	3.11E-32	4.02E-32	C1QTNF6
BGI_novel_G002462	1.61	0.578	-1.457981864	1.27E-39	1.40E-39	BGI_novel_G002462
2273	1.087	0.4	-1.458272406	1.42E-29	1.94E-29	FHL1
BGI_novel_G002342	1.254	0.456	-1.458944795	9.07E-31	1.21E-30	BGI_novel_G002342
51174	2.298	0.838	-1.45998339	6.45E-59	5.20E-59	TUBD1
1555	0.093	0.032	-1.460419594	5.56E-05	0.000184654	CYP2B6
57553	1.235	0.511	-1.46220769	1.03E-91	5.70E-92	MICAL3
342909	0.606	0.22	-1.463314497	7.89E-31	1.05E-30	ZNF284
BGI_novel_G000907	1.173	0.434	-1.465387118	2.09E-38	2.38E-38	BGI_novel_G000907
26095	0.153	0.06	-1.465437669	1.56E-05	4.99E-05	PTPN20
29935	0.37	0.133	-1.465437669	5.91E-08	1.64E-07	RPA4
346157	0.078	0.03	-1.465437669	1.56E-05	4.99E-05	ZNF391
79365	0.058	0.02	-1.465437669	0.000265405	0.000926921	BHLHE41
BGI_novel_G002793	0.471	0.167	-1.465697617	8.59E-17	1.67E-16	BGI_novel_G002793
BGI_novel_G003353	3.903	1.438	-1.465961959	9.70E-26	1.46E-25	BGI_novel_G003353
BGI_novel_G002896	0.053	0.019	-1.46767962	0.000413879	0.001471696	BGI_novel_G002896
90488	1.738	0.624	-1.469049525	6.00E-66	4.43E-66	TMEM263
BGI_novel_G003480	1.696	0.613	-1.469536603	3.32E-55	2.85E-55	BGI_novel_G003480
BGI_novel_G002702	0.61	0.22	-1.469797126	7.17E-07	2.11E-06	BGI_novel_G002702
BGI_novel_G002598	1.707	0.627	-1.471413613	1.37E-24	2.11E-24	BGI_novel_G002598
389813	0.186	0.067	-1.472730161	2.22E-08	6.04E-08	AJM1
7374	1.838	0.661	-1.473145764	3.26E-44	3.34E-44	UNG
286046	1.45	0.523	-1.473808098	8.23E-137	3.21E-137	XKR6
259236	0.176	0.062	-1.474426452	2.06E-05	6.64E-05	TMIE
BGI_novel_G001654	0.231	0.08	-1.474459587	1.51E-08	4.06E-08	BGI_novel_G001654
BGI_novel_G001813	0.765	0.279	-1.475703572	4.20E-71	2.91E-71	BGI_novel_G001813
50861	6.901	2.488	-1.477203537	6.26E-182	1.88E-182	STMN3
BGI_novel_G001788	0.398	0.145	-1.477907021	1.51E-14	3.18E-14	BGI_novel_G001788
400581	26.337	9.534	-1.479878685	0	0	GRAPL
BGI_novel_G001757	0.425	0.152	-1.48038801	2.42E-09	6.26E-09	BGI_novel_G001757
11346	0.285	0.099	-1.481826629	2.64E-18	4.89E-18	SYNPO
80298	1.356	0.471	-1.481912655	6.32E-43	6.61E-43	MTERF2
3214	0.385	0.137	-1.482245956	2.00E-10	4.95E-10	HOXB4
389206	0.062	0.022	-1.483359577	3.84E-08	1.06E-07	BEND4
BGI_novel_G002123	0.488	0.175	-1.483946286	6.64E-10	1.68E-09	BGI_novel_G002123
BGI_novel_G003661	0.245	0.087	-1.485278789	5.95E-11	1.44E-10	BGI_novel_G003661
BGI_novel_G001497	2.841	1.026	-1.485631908	3.71E-151	1.33E-151	BGI_novel_G001497
BGI_novel_G003739	0.311	0.113	-1.487805482	6.18E-07	1.81E-06	BGI_novel_G003739
84689	0.797	0.292	-1.488353588	8.50E-24	1.34E-23	MS4A14
BGI_novel_G001504	0.853	0.3	-1.488646523	2.18E-37	2.53E-37	BGI_novel_G001504
9580	0.18	0.063	-1.490697621	3.44E-10	8.60E-10	SOX13
113246	21.601	7.658	-1.490959124	1.19E-166	3.88E-167	C12orf57
53616	0.103	0.037	-1.491802373	6.94E-13	1.55E-12	ADAM22
7516	0.151	0.052	-1.494969411	4.04E-07	1.17E-06	XRCC2
2041	1.645	0.826	-1.495185012	3.30E-49	3.11E-49	EPHA1
BGI_novel_G004164	0.221	0.076	-1.496396313	2.77E-38	3.16E-38	BGI_novel_G004164
BGI_novel_G003494	48.287	17.898	-1.496520387	0	0	BGI_novel_G003494
254042	0.927	0.33	-1.500867158	1.06E-34	1.29E-34	METAP1D
114783	0.692	0.255	-1.501039577	2.34E-32	3.02E-32	LMTK3
BGI_novel_G002474	1.638	0.588	-1.502552319	5.92E-34	7.36E-34	BGI_novel_G002474
BGI_novel_G002415	1.171	0.407	-1.503182234	1.08E-05	3.42E-05	BGI_novel_G002415
6442	0.306	0.111	-1.504118137	3.75E-06	1.15E-05	SGCA
8029	0.336	0.117	-1.506544874	4.09E-48	3.93E-48	CUBN
478	0.28	0.1	-1.508420839	2.24E-13	4.92E-13	ATP1A3
8927	0.028	0.01	-1.508420839	1.14E-07	3.21E-07	BSN
BGI_novel_G000637	1.445	0.5	-1.508919482	1.95E-07	5.55E-07	BGI_novel_G000637
445815	0.645	0.226	-1.510151676	2.34E-52	2.09E-52	PALM2-AKAP2
57209	2.065	0.74	-1.510321011	2.62E-97	1.38E-97	ZNF248
145864	3.646	1.524	-1.510800284	1.95E-134	7.75E-135	HAPLN3
BGI_novel_G002998	0.548	0.19	-1.510961285	6.67E-15	1.39E-14	BGI_novel_G002998
81794	0.801	0.304	-1.511104567	7.58E-40	8.34E-40	ADAMTS10
50624	0.363	0.126	-1.51157945	3.19E-11	7.63E-11	CUZD1
5551	5.051	1.691	-1.51235566	3.84E-159	1.31E-159	PRF1
9372	0.146	0.053	-1.512619605	1.10E-10	2.70E-10	ZFYVE9
10750	5.545	2.034	-1.51341129	0	0	GRAP
152756	0.085	0.03	-1.51380069	0.000616591	0.002228079	FAM218A
BGI_novel_G003269	2.047	0.699	-1.514961875	3.00E-60	2.37E-60	BGI_novel_G003269
BGI_novel_G002008	0.741	0.267	-1.515630318	5.38E-56	4.54E-56	BGI_novel_G002008
258010	3.336	1.338	-1.516332787	5.06E-79	3.20E-79	SVIP
23397	0.102	0.035	-1.516718174	4.63E-09	1.22E-08	NCAPH
BGI_novel_G002506	0.624	0.221	-1.516718174	1.75E-05	5.61E-05	BGI_novel_G002506
BGI_novel_G003935	4.107	1.435	-1.518729355	2.91E-70	2.04E-70	BGI_novel_G003935
BGI_novel_G003468	1.455	0.508	-1.524642932	8.00E-13	1.80E-12	BGI_novel_G003468
341350	0.026	0.01	-1.526549183	0.000224489	0.00077992	OVCH1
55259	0.103	0.035	-1.526549183	0.000224489	0.00077992	CASC1
92745	0.972	0.333	-1.527365418	1.49E-23	2.37E-23	SLC38A5
8323	0.196	0.072	-1.52760649	2.48E-10	6.15E-10	FZD6
9476	0.561	0.193	-1.531887511	8.53E-12	1.99E-11	NAPSA
84239	0.081	0.029	-1.533419231	2.95E-09	7.67E-09	ATP13A4
BGI_novel_G002082	0.376	0.127	-1.534092149	2.01E-07	5.74E-07	BGI_novel_G002082
22800	0.646	0.234	-1.534460161	7.60E-19	1.38E-18	RRAS2
79805	0.061	0.021	-1.535826997	8.23E-05	0.000276039	VASH2
23322	0.13	0.062	-1.536960988	5.70E-11	1.38E-10	RPGRIP1L
4846	0.502	0.19	-1.537304349	1.31E-32	1.68E-32	NOS3
22954	0.575	0.196	-1.537689741	8.49E-27	1.24E-26	TRIM32
BGI_novel_G000898	0.975	0.336	-1.538552801	1.66E-37	1.91E-37	BGI_novel_G000898
3738	4.842	1.908	-1.539880906	0	0	KCNA3
51339	0.406	0.139	-1.540988702	5.42E-20	9.53E-20	DACT1
203286	0.421	0.143	-1.54231103	8.48E-38	9.74E-38	ANKS6
55423	3.753	1.051	-1.543038226	4.59E-82	2.80E-82	SIRPG
BGI_novel_G002972	0.347	0.119	-1.54307508	5.10E-20	8.96E-20	BGI_novel_G002972
170691	0.076	0.026	-1.544094613	1.26E-07	3.56E-07	ADAMTS17
133308	0.523	0.186	-1.544752226	2.69E-20	4.68E-20	SLC9B2
10962	0.794	0.27	-1.545318446	1.13E-21	1.89E-21	MLLT11
151651	0.082	0.028	-1.545811085	0.000296459	0.001039269	EFHB
BGI_novel_G000324	0.168	0.057	-1.54852081	1.21E-21	2.01E-21	BGI_novel_G000324
BGI_novel_G000999	0.513	0.171	-1.550076771	4.41E-50	4.09E-50	BGI_novel_G000999
51560	0.273	0.092	-1.550130535	4.56E-20	8.00E-20	RAB6B
54847	2.45	1.145	-1.550397424	1.11E-101	5.62E-102	SIDT1
BGI_novel_G003375	1.013	0.34	-1.550748041	5.62E-17	1.08E-16	BGI_novel_G003375
5026	9.936	3.214	-1.551849272	4.89E-236	1.17E-236	P2RX5
204219	0.06	0.021	-1.55290051	0.000108279	0.000366537	CERS3
201164	0.99	0.33	-1.555726554	1.10E-31	1.44E-31	PLD6
414062	65.554	19.311	-1.556680604	0	0	CCL3L3
BGI_novel_G001190	0.157	0.052	-1.558941112	5.54E-12	1.29E-11	BGI_novel_G001190
BGI_novel_G000293	0.9	0.308	-1.561553822	1.31E-19	2.33E-19	BGI_novel_G000293
BGI_novel_G003570	0.348	0.12	-1.561853	2.12E-26	3.13E-26	BGI_novel_G003570
BGI_novel_G000961	0.883	0.302	-1.562299208	3.13E-18	5.80E-18	BGI_novel_G000961
9493	1.018	0.343	-1.56261294	8.55E-44	8.82E-44	KIF23
91319	0.525	0.18	-1.565243485	6.48E-20	1.14E-19	DERL3
BGI_novel_G000106	0.227	0.077	-1.565295854	1.93E-12	4.39E-12	BGI_novel_G000106
BGI_novel_G000672	3.39	1.141	-1.565665653	0	0	BGI_novel_G000672
BGI_novel_G002846	8.716	2.986	-1.566330179	0	0	BGI_novel_G002846
BGI_novel_G000949	1.455	0.497	-1.566576381	3.47E-57	2.88E-57	BGI_novel_G000949
400961	0.432	0.144	-1.567289065	8.49E-35	1.04E-34	PAIP2B
BGI_novel_G000654	0.07	0.022	-1.567727081	2.92E-05	9.49E-05	BGI_novel_G000654
BGI_novel_G000540	1.314	0.45	-1.568156084	3.36E-31	4.43E-31	BGI_novel_G000540
1756	0.042	0.016	-1.568248474	0.000390187	0.001383665	DMD
BGI_novel_G002357	0.377	0.126	-1.568248474	1.13E-08	3.04E-08	BGI_novel_G002357
BGI_novel_G000665	2.954	1	-1.568603468	9.68E-63	7.43E-63	BGI_novel_G000665
729288	0.212	0.07	-1.569069803	1.04E-15	2.10E-15	ZNF286B
BGI_novel_G000016	0.396	0.127	-1.569466801	5.81E-12	1.35E-11	BGI_novel_G000016
BGI_novel_G003994	1.06	0.36	-1.570639401	1.82E-95	9.76E-96	BGI_novel_G003994
BGI_novel_G000253	0.502	0.168	-1.572297246	3.01E-05	9.82E-05	BGI_novel_G000253
149428	0.201	0.067	-1.572352873	2.81E-07	8.09E-07	BNIPL
80108	0.092	0.032	-1.572352873	0.000142315	0.000486262	ZFP2
8336	0.573	0.196	-1.572352873	0.000142315	0.000486262	HIST1H2AM
BGI_novel_G000593	1.355	0.458	-1.573996072	2.37E-18	4.38E-18	BGI_novel_G000593
51286	0.163	0.056	-1.575355361	5.21E-05	0.000172617	CEND1
BGI_novel_G000785	0.242	0.08	-1.575355361	5.21E-05	0.000172617	BGI_novel_G000785
55540	0.39	0.131	-1.576184734	1.22E-11	2.87E-11	IL17RB
11142	1.751	0.587	-1.577931028	7.75E-27	1.13E-26	PKIG
BGI_novel_G000468	4.633	1.546	-1.577943481	0	0	BGI_novel_G000468
79961	12.591	4.254	-1.578318683	0	0	DENND2D
57121	0.358	0.119	-1.579453929	9.41E-14	2.04E-13	LPAR5
BGI_novel_G001912	1.117	0.365	-1.579600988	1.33E-55	1.13E-55	BGI_novel_G001912
79856	1.241	0.397	-1.579755396	4.25E-68	3.05E-68	SNX22
BGI_novel_G002504	0.576	0.193	-1.579875282	3.58E-14	7.63E-14	BGI_novel_G002504
10780	1.322	0.441	-1.580156442	3.47E-75	2.29E-75	ZNF234
BGI_novel_G002964	0.597	0.197	-1.580635321	2.41E-36	2.85E-36	BGI_novel_G002964
BGI_novel_G002377	0.773	0.253	-1.582156191	8.48E-14	1.84E-13	BGI_novel_G002377
221527	0.67	0.224	-1.58247709	1.06E-16	2.06E-16	ZBTB12
220164	0.053	0.016	-1.583994279	1.37E-07	3.89E-07	DOK6
BGI_novel_G001841	4.961	1.64	-1.584007825	3.41E-84	2.04E-84	BGI_novel_G001841
BGI_novel_G003189	70.532	23.284	-1.585052108	0	0	BGI_novel_G003189
BGI_novel_G001877	9.157	3.1	-1.587350121	0	0	BGI_novel_G001877
BGI_novel_G002207	0.735	0.244	-1.587597454	1.06E-31	1.39E-31	BGI_novel_G002207
BGI_novel_G003530	0.343	0.108	-1.588373319	4.66E-06	1.44E-05	BGI_novel_G003530
389643	0.15	0.05	-1.590384818	4.00E-09	1.05E-08	NUGGC
BGI_novel_G003550	0.913	0.306	-1.593362855	1.03E-08	2.75E-08	BGI_novel_G003550
BGI_novel_G002748	4.173	1.407	-1.593415902	2.73E-188	7.97E-189	BGI_novel_G002748
1571	0.108	0.035	-1.594720686	0.000512964	0.001839848	CYP2E1
79156	0.766	0.249	-1.594720686	4.78E-18	8.90E-18	PLEKHF1
BGI_novel_G002138	0.657	0.215	-1.594720686	2.60E-19	4.67E-19	BGI_novel_G002138
BGI_novel_G000368	0.551	0.183	-1.595067307	2.44E-28	3.44E-28	BGI_novel_G000368
BGI_novel_G001657	2.188	0.727	-1.597045647	1.03E-55	8.77E-56	BGI_novel_G001657
29944	0.565	0.188	-1.597064626	4.94E-28	7.02E-28	PNMA3
199777	0.591	0.374	-1.597887965	2.67E-21	4.49E-21	ZNF626
BGI_novel_G000659	0.388	0.126	-1.598127753	1.12E-57	9.23E-58	BGI_novel_G000659
196951	0.285	0.096	-1.599282002	4.39E-07	1.28E-06	FAM227B
BGI_novel_G003973	1.341	0.445	-1.60188068	6.42E-92	3.56E-92	BGI_novel_G003973
BGI_novel_G000036	0.391	0.131	-1.602612578	4.13E-10	1.03E-09	BGI_novel_G000036
2775	0.102	0.03	-1.603437903	4.62E-09	1.21E-08	GNAO1
93	0.446	0.146	-1.604306735	4.11E-66	3.03E-66	ACVR2B
BGI_novel_G001936	0.116	0.04	-1.605274464	7.37E-05	0.00024634	BGI_novel_G001936
57191	0.268	0.086	-1.60721163	6.25E-07	1.83E-06	VN1R1
27087	0.184	0.062	-1.609827578	3.19E-10	7.96E-10	B3GAT1
BGI_novel_G002290	0.661	0.214	-1.610095912	0.000243067	0.000846267	BGI_novel_G002290
BGI_novel_G003472	1.044	0.336	-1.614625963	4.78E-68	3.43E-68	BGI_novel_G003472
8338	8.947	2.949	-1.615320246	1.43E-38	1.62E-38	HIST2H2AC
51514	0.05	0.016	-1.616746992	8.94E-05	0.000301047	DTL
BGI_novel_G000998	0.4	0.131	-1.617141067	6.46E-43	6.76E-43	BGI_novel_G000998
BGI_novel_G003300	10.447	3.394	-1.623697697	1.02E-177	3.14E-178	BGI_novel_G003300
150483	0.087	0.031	-1.624318131	0.000236808	0.000823666	TEKT4
23101	0.084	0.027	-1.625482429	2.86E-07	8.24E-07	MCF2L2
BGI_novel_G003370	5.048	1.66	-1.626081617	2.66E-97	1.40E-97	BGI_novel_G003370
80757	0.106	0.034	-1.626429545	0.000673258	0.002441883	TMEM121
84215	0.032	0.01	-1.626429545	0.000673258	0.002441883	ZNF541
5583	7.825	2.51	-1.628844282	0	0	PRKCH
BGI_novel_G003700	0.092	0.029	-1.629816155	6.55E-05	0.00021855	BGI_novel_G003700
84290	0.43	0.137	-1.631873684	3.94E-07	1.14E-06	CAPNS2
100129792	0.262	0.084	-1.632623478	1.24E-13	2.70E-13	CCDC152
BGI_novel_G000956	2.576	0.817	-1.632962536	6.16E-219	1.57E-219	BGI_novel_G000956
85379	0.058	0.019	-1.633194834	2.62E-10	6.52E-10	KIAA1671
BGI_novel_G001265	0.266	0.088	-1.633712343	6.77E-30	9.17E-30	BGI_novel_G001265
163131	1.563	0.507	-1.634357797	4.28E-178	1.31E-178	ZNF780B
54843	0.896	0.308	-1.637437595	1.72E-45	1.73E-45	SYTL2
54033	0.236	0.076	-1.638442063	7.18E-08	2.00E-07	RBM11
1795	0.074	0.024	-1.639574921	1.28E-10	3.14E-10	DOCK3
653082	0.071	0.022	-1.640054366	0.000102493	0.000346306	ZDHHC11B
168537	66.412	21.236	-1.642346438	0	0	GIMAP7
BGI_novel_G000829	3.142	0.996	-1.644076205	5.16E-121	2.24E-121	BGI_novel_G000829
BGI_novel_G001522	0.323	0.102	-1.647188106	3.49E-08	9.55E-08	BGI_novel_G001522
BGI_novel_G000908	1.531	0.484	-1.647495349	3.29E-48	3.15E-48	BGI_novel_G000908
BGI_novel_G001733	1.438	0.46	-1.64752387	1.17E-62	8.95E-63	BGI_novel_G001733
79841	0.21	0.066	-1.648941077	8.05E-13	1.81E-12	AGBL2
11178	0.047	0.013	-1.651304214	2.06E-05	6.63E-05	LZTS1
284358	0.1	0.035	-1.651304214	0.000320134	0.001125007	MAMSTR
285498	0.184	0.057	-1.651304214	1.37E-06	4.10E-06	RNF212
51659	0.158	0.05	-1.651304214	0.000320134	0.001125007	GINS2
10220	0.562	0.176	-1.652158307	9.29E-37	1.09E-36	GDF11
26974	0.205	0.067	-1.65220618	4.17E-09	1.09E-08	ZNF285
151449	0.167	0.054	-1.652497017	1.71E-23	2.72E-23	GDF7
53358	0.068	0.023	-1.654221697	8.08E-11	1.97E-10	SHC3
BGI_novel_G000848	2.574	0.813	-1.654534695	2.42E-34	2.98E-34	BGI_novel_G000848
BGI_novel_G000570	0.444	0.14	-1.654830393	4.02E-14	8.59E-14	BGI_novel_G000570
BGI_novel_G001455	0.326	0.103	-1.655534283	7.39E-17	1.43E-16	BGI_novel_G001455
7049	0.752	0.238	-1.65655994	1.42E-65	1.05E-65	TGFBR3
11174	0.044	0.013	-1.657456441	3.67E-06	1.13E-05	ADAMTS6
3787	0.158	0.05	-1.658082747	1.92E-13	4.22E-13	KCNS1
5350	0.077	0.023	-1.659815714	5.58E-05	0.000185137	PLN
6352	16.411	5.153	-1.664719881	1.88E-249	4.22E-250	CCL5
BGI_novel_G003036	0.477	0.149	-1.667652208	2.19E-08	5.94E-08	BGI_novel_G003036
10803	0.24	0.074	-1.671341967	7.35E-10	1.86E-09	CCR9
25945	0.04	0.019	-1.671341967	0.000151919	0.000521031	NECTIN3
576	0.035	0.01	-1.671341967	0.000151919	0.000521031	ADGRB2
BGI_novel_G003021	0.535	0.164	-1.671341967	1.73E-12	3.94E-12	BGI_novel_G003021
5005	1.968	0.64	-1.671710425	8.47E-50	7.89E-50	ORM2
29104	1.402	0.478	-1.673522253	3.36E-29	4.63E-29	N6AMT1
BGI_novel_G003594	0.788	0.251	-1.674149481	1.14E-49	1.06E-49	BGI_novel_G003594
BGI_novel_G000056	0.538	0.17	-1.674990716	2.20E-39	2.44E-39	BGI_novel_G000056
257068	0.602	0.191	-1.677934054	2.15E-63	1.64E-63	PLCXD2
BGI_novel_G001304	0.42	0.13	-1.67878495	8.58E-07	2.53E-06	BGI_novel_G001304
BGI_novel_G003892	0.785	0.247	-1.679967972	3.50E-24	5.45E-24	BGI_novel_G003892
728741	0.118	0.038	-1.680786813	0.000383485	0.00135888	NPIPB6
26249	0.733	0.225	-1.681110492	7.97E-67	5.82E-67	KLHL3
BGI_novel_G003561	0.268	0.086	-1.685242296	0.000614486	0.002219595	BGI_novel_G003561
BGI_novel_G000707	0.545	0.17	-1.685858807	7.16E-87	4.17E-87	BGI_novel_G000707
BGI_novel_G001473	5.986	1.86	-1.686136623	0	0	BGI_novel_G001473
91120	0.533	0.166	-1.687224478	1.65E-24	2.54E-24	ZNF682
1879	0.187	0.057	-1.68783009	3.38E-15	6.93E-15	EBF1
3925	3.674	1.123	-1.691554279	3.13E-74	2.09E-74	STMN1
BGI_novel_G002680	0.597	0.186	-1.692604783	8.54E-36	1.02E-35	BGI_novel_G002680
54733	0.452	0.138	-1.694749504	3.03E-21	5.11E-21	SLC35F2
BGI_novel_G000451	0.703	0.217	-1.695492564	9.90E-34	1.24E-33	BGI_novel_G000451
83891	0.743	0.227	-1.696883338	2.37E-36	2.79E-36	SNX25
5244	0.182	0.056	-1.697290419	2.00E-11	4.75E-11	ABCB4
23089	0.117	0.036	-1.70065413	1.80E-12	4.09E-12	PEG10
285598	0.357	0.116	-1.701160312	2.21E-12	5.05E-12	ARL10
BGI_novel_G002914	0.161	0.051	-1.701738105	5.49E-06	1.70E-05	BGI_novel_G002914
BGI_novel_G001659	0.125	0.039	-1.704950489	4.05E-05	0.000132991	BGI_novel_G001659
90317	0.894	0.274	-1.705501116	2.71E-55	2.32E-55	ZNF616
BGI_novel_G000353	0.375	0.114	-1.708891706	2.96E-06	9.03E-06	BGI_novel_G000353
BGI_novel_G002163	6.922	2.091	-1.708948465	2.10E-78	1.34E-78	BGI_novel_G002163
257101	0.275	0.083	-1.710197903	4.70E-08	1.29E-07	ZNF683
374393	0.166	0.05	-1.710913703	7.62E-10	1.93E-09	FAM111B
BGI_novel_G001797	0.857	0.265	-1.710947243	5.77E-55	4.96E-55	BGI_novel_G001797
BGI_novel_G004104	0.942	0.286	-1.713485682	2.08E-16	4.08E-16	BGI_novel_G004104
BGI_novel_G000496	0.523	0.16	-1.715310827	9.50E-32	1.24E-31	BGI_novel_G000496
BGI_novel_G003200	0.411	0.125	-1.716868215	1.85E-08	5.00E-08	BGI_novel_G003200
BGI_novel_G000339	7.705	2.355	-1.718333003	0	0	BGI_novel_G000339
356	0.113	0.032	-1.720251568	9.38E-05	0.00031622	FASLG
4054	6.062	1.83	-1.721493911	0	0	LTBP3
124411	2.252	0.882	-1.722454877	4.60E-237	1.09E-237	ZNF720
BGI_novel_G000045	0.282	0.08	-1.724274902	9.60E-09	2.56E-08	BGI_novel_G000045
4646	0.038	0.011	-1.724355966	1.68E-06	5.03E-06	MYO6
BGI_novel_G003477	0.064	0.02	-1.724856815	0.000119574	0.000406069	BGI_novel_G003477
BGI_novel_G002797	0.74	0.224	-1.725851439	1.14E-100	5.83E-101	BGI_novel_G002797
BGI_novel_G000382	0.776	0.233	-1.726378557	8.68E-26	1.30E-25	BGI_novel_G000382
3710	2.238	0.67	-1.7270065	2.68E-288	5.10E-289	ITPR3
BGI_novel_G001219	0.948	0.28	-1.727835704	3.47E-12	7.98E-12	BGI_novel_G001219
291	0.365	0.108	-1.729170885	2.40E-24	3.73E-24	SLC25A4
BGI_novel_G000882	0.434	0.129	-1.729240605	6.31E-63	4.83E-63	BGI_novel_G000882
BGI_novel_G002325	4.425	1.338	-1.730157198	3.36E-193	9.57E-194	BGI_novel_G002325
3725	177.863	53.776	-1.731742473	0	0	JUN
50832	0.186	0.058	-1.732224209	0.000539734	0.001939871	TAS2R4
51512	0.073	0.021	-1.732224209	4.46E-05	0.000147147	GTSE1
55165	0.117	0.035	-1.732224209	3.80E-06	1.17E-05	CEP55
BGI_novel_G000140	0.784	0.232	-1.732224209	0.000539734	0.001939871	BGI_novel_G000140
BGI_novel_G002175	1.531	0.464	-1.732873211	1.56E-131	6.30E-132	BGI_novel_G002175
BGI_novel_G002514	0.657	0.198	-1.734850106	3.43E-69	2.43E-69	BGI_novel_G002514
BGI_novel_G000228	0.481	0.143	-1.736264331	8.78E-11	2.14E-10	BGI_novel_G000228
84221	0.285	0.086	-1.736438739	7.88E-11	1.92E-10	SPATC1L
26298	0.072	0.02	-1.738456163	1.60E-07	4.54E-07	EHF
7552	0.168	0.051	-1.739110595	4.86E-12	1.12E-11	ZNF711
84073	0.102	0.03	-1.739918601	1.83E-06	5.52E-06	MYCBPAP
BGI_novel_G001336	0.176	0.05	-1.740294962	1.11E-08	2.98E-08	BGI_novel_G001336
BGI_novel_G002687	1.374	0.412	-1.741715887	6.75E-156	2.35E-156	BGI_novel_G002687
51276	0.417	0.123	-1.742277874	8.46E-16	1.70E-15	ZNF571
699	0.118	0.036	-1.74409831	7.73E-08	2.15E-07	BUB1
BGI_novel_G003428	1.478	0.437	-1.744997786	1.45E-22	2.35E-22	BGI_novel_G003428
BGI_novel_G003982	0.706	0.213	-1.746437699	4.70E-76	3.07E-76	BGI_novel_G003982
79290	0.086	0.025	-1.746723779	0.000255254	0.000890084	OR13A1
BGI_novel_G004161	0.1	0.028	-1.747952683	1.89E-20	3.27E-20	BGI_novel_G004161
3911	0.092	0.028	-1.750839888	4.78E-17	9.19E-17	LAMA5
8787	0.111	0.035	-1.750839888	1.02E-05	3.22E-05	RGS9
7153	0.217	0.062	-1.751960428	9.32E-20	1.65E-19	TOP2A
BGI_novel_G001449	32.708	9.74	-1.752593801	2.73E-198	7.62E-199	BGI_novel_G001449
79922	1.175	0.349	-1.753275287	1.29E-31	1.69E-31	MRM1
4293	0.183	0.056	-1.755904847	3.87E-31	5.11E-31	MAP3K9
BGI_novel_G004172	0.104	0.03	-1.760911747	5.21E-22	8.63E-22	BGI_novel_G004172
4288	0.216	0.063	-1.764404615	2.24E-38	2.55E-38	MKI67
BGI_novel_G000150	5.042	1.468	-1.767405162	3.27E-231	7.95E-232	BGI_novel_G000150
10319	0.034	0.01	-1.767557283	5.74E-05	0.000190615	LAMC3
BGI_novel_G003424	5.078	1.513	-1.768665818	1.29E-69	9.11E-70	BGI_novel_G003424
BGI_novel_G002888	0.781	0.228	-1.768945825	1.75E-20	3.03E-20	BGI_novel_G002888
22837	0.205	0.06	-1.769399217	7.59E-30	1.03E-29	COBLL1
BGI_novel_G002819	0.693	0.203	-1.769979131	1.70E-28	2.39E-28	BGI_novel_G002819
BGI_novel_G002214	0.112	0.031	-1.770558546	1.50E-08	4.05E-08	BGI_novel_G002214
6348	611.913	155.528	-1.774509762	0	0	CCL3
57699	1.464	0.424	-1.774834132	2.39E-53	2.10E-53	CPNE5
140733	0.156	0.044	-1.775292931	4.90E-12	1.13E-11	MACROD2
282890	0.096	0.028	-1.775292931	2.73E-05	8.88E-05	ZNF311
401124	0.107	0.03	-1.775292931	5.43E-07	1.58E-06	DTHD1
374899	0.237	0.069	-1.778027899	2.44E-19	4.39E-19	ZNF829
969	8.047	2.622	-1.778083724	1.30E-247	2.95E-248	CD69
BGI_novel_G000018	0.746	0.212	-1.780625713	2.42E-110	1.14E-110	BGI_novel_G000018
63027	0.621	0.183	-1.78159882	1.06E-54	9.15E-55	SLC22A23
9088	0.071	0.019	-1.782189533	0.000664967	0.002410482	PKMYT1
BGI_novel_G000352	0.127	0.038	-1.783400927	7.09E-45	7.17E-45	BGI_novel_G000352
10391	0.204	0.06	-1.787365764	6.23E-12	1.45E-11	CORO2B
619208	0.053	0.014	-1.787365764	0.000695439	0.002526702	FAM229B
6328	0.06	0.017	-1.787365764	6.10E-10	1.54E-09	SCN3A
643	1.265	0.369	-1.788149624	4.45E-54	3.87E-54	CXCR5
BGI_novel_G003560	0.257	0.075	-1.789581106	9.11E-20	1.61E-19	BGI_novel_G003560
343413	0.985	0.297	-1.789867986	6.33E-37	7.39E-37	FCRL6
BGI_novel_G002079	3.301	0.901	-1.790418068	6.23E-31	8.27E-31	BGI_novel_G002079
BGI_novel_G001495	4.376	1.262	-1.791093134	9.55E-231	2.34E-231	BGI_novel_G001495
80127	0.14	0.04	-1.792929072	2.79E-08	7.62E-08	BBOF1
401427	0.272	0.079	-1.793259108	3.41E-05	0.000111541	OR2A7
90273	6.173	1.594	-1.795001541	8.34E-100	4.29E-100	CEACAM21
BGI_novel_G000793	1.401	0.404	-1.796877912	1.56E-100	7.95E-101	BGI_novel_G000793
BGI_novel_G000957	3.501	0.994	-1.797677353	0	0	BGI_novel_G000957
BGI_novel_G001606	0.587	0.169	-1.79920778	2.05E-52	1.83E-52	BGI_novel_G001606
100423062	24.075	6.907	-1.79953382	9.98E-281	1.97E-281	IGLL5
2151	0.103	0.03	-1.800039594	6.92E-07	2.03E-06	F2RL2
2784	0.107	0.03	-1.803307308	0.000154793	0.000531019	GNB3
1123	0.166	0.047	-1.806224791	1.60E-07	4.54E-07	CHN1
BGI_novel_G003204	1.424	0.405	-1.80909833	4.88E-33	6.21E-33	BGI_novel_G003204
BGI_novel_G000530	5.092	1.436	-1.809578627	2.53E-189	7.37E-190	BGI_novel_G000530
BGI_novel_G000752	2.625	0.742	-1.814313789	3.75E-277	7.50E-278	BGI_novel_G000752
BGI_novel_G003450	0.986	0.283	-1.814926269	6.35E-20	1.12E-19	BGI_novel_G003450
51090	0.488	0.138	-1.815934916	2.36E-12	5.38E-12	PLLP
BGI_novel_G000457	0.164	0.046	-1.816142902	5.27E-07	1.54E-06	BGI_novel_G000457
79019	0.345	0.093	-1.817113107	1.66E-05	5.33E-05	CENPM
3112	3.458	0.99	-1.817829939	9.49E-69	6.77E-69	HLA-DOB
387104	0.083	0.023	-1.818768943	1.06E-16	2.07E-16	SOGA3
8111	0.386	0.11	-1.821685837	4.27E-18	7.95E-18	GPR68
BGI_novel_G002664	0.64	0.182	-1.821798214	7.79E-06	2.44E-05	BGI_novel_G002664
BGI_novel_G003882	0.674	0.183	-1.822865369	5.69E-77	3.67E-77	BGI_novel_G003882
6351	48.751	14.015	-1.822959309	0	0	CCL4
BGI_novel_G000120	0.301	0.083	-1.822989673	3.80E-06	1.17E-05	BGI_novel_G000120
BGI_novel_G003500	1.625	0.456	-1.825302207	2.16E-11	5.14E-11	BGI_novel_G003500
BGI_novel_G001447	98.264	27.743	-1.827696327	0	0	BGI_novel_G001447
79710	0.377	0.106	-1.830404603	2.06E-23	3.28E-23	MORC4
BGI_novel_G001690	0.535	0.151	-1.830446464	1.94E-16	3.81E-16	BGI_novel_G001690
BGI_novel_G003923	0.508	0.144	-1.831172141	1.70E-102	8.55E-103	BGI_novel_G003923
BGI_novel_G000842	0.277	0.077	-1.833476155	1.87E-11	4.43E-11	BGI_novel_G000842
150771	0.431	0.121	-1.833507545	3.89E-14	8.31E-14	ITPRIPL1
1310	0.145	0.04	-1.834671478	4.02E-21	6.81E-21	COL19A1
317671	0.263	0.066	-1.838389767	1.24E-09	3.17E-09	RFESD
5521	0.258	0.07	-1.839139413	5.99E-10	1.51E-09	PPP2R2B
54549	0.146	0.042	-1.839376562	3.98E-26	5.92E-26	SDK2
3303	50.081	14.061	-1.839783628	0	0	HSPA1A
6241	0.337	0.094	-1.84107946	1.55E-18	2.85E-18	RRM2
BGI_novel_G002097	1.041	0.292	-1.844334576	4.29E-13	9.51E-13	BGI_novel_G002097
114822	1.177	0.325	-1.844995861	2.13E-83	1.28E-83	RHPN1
BGI_novel_G003165	0.161	0.044	-1.84670436	0.000173393	0.000597102	BGI_novel_G003165
946	0.253	0.071	-1.85070996	1.83E-16	3.60E-16	SIGLEC6
BGI_novel_G001830	0.573	0.159	-1.852021572	2.43E-58	1.98E-58	BGI_novel_G001830
57336	0.225	0.063	-1.85220852	9.62E-29	1.34E-28	ZNF287
BGI_novel_G001646	0.687	0.194	-1.856231142	9.78E-24	1.54E-23	BGI_novel_G001646
10024	0.092	0.013	-1.857755092	0.000889247	0.003262338	TROAP
111	0.066	0.017	-1.857755092	2.56E-07	7.35E-07	ADCY5
122970	0.138	0.039	-1.857755092	2.11E-05	6.80E-05	ACOT4
169436	0.065	0.017	-1.857755092	9.33E-05	0.000314513	STKLD1
3221	0.116	0.031	-1.857755092	9.33E-05	0.000314513	HOXC4
5152	0.304	0.094	-1.857755092	1.76E-10	4.36E-10	PDE9A
56920	0.052	0.012	-1.857755092	4.81E-06	1.49E-05	SEMA3G
5729	0.186	0.05	-1.857755092	1.76E-10	4.36E-10	PTGDR
63934	0.056	0.016	-1.857755092	2.11E-05	6.80E-05	ZNF667
8318	0.076	0.02	-1.857755092	0.000417304	0.001485067	CDC45
9127	0.046	0.011	-1.857755092	0.000889247	0.003262338	P2RX6
92211	0.04	0.014	-1.857755092	1.01E-05	3.18E-05	CDHR1
79962	0.033	0.01	-1.861757022	0.00086655	0.003175113	DNAJC22
BGI_novel_G003022	0.98	0.269	-1.861824756	3.63E-39	4.06E-39	BGI_novel_G003022
BGI_novel_G000046	1.061	0.292	-1.863469415	1.58E-55	1.35E-55	BGI_novel_G000046
284040	0.991	0.27	-1.864485113	2.06E-39	2.28E-39	CDRT4
BGI_novel_G002962	0.633	0.165	-1.87136771	1.91E-74	1.28E-74	BGI_novel_G002962
BGI_novel_G002134	0.786	0.216	-1.872477241	1.14E-74	7.57E-75	BGI_novel_G002134
BGI_novel_G000832	0.864	0.23	-1.873563059	9.80E-27	1.44E-26	BGI_novel_G000832
102724219	0.06	0.016	-1.875763041	0.000393499	0.001396644	LOC102724219
102724843	0.06	0.016	-1.875763041	0.000393499	0.001396644	LOC102724843
102724951	0.06	0.016	-1.875763041	0.000393499	0.001396644	LOC102724951
2947	0.53	0.141	-1.878184187	1.09E-35	1.31E-35	GSTM3
BGI_novel_G002385	0.075	0.02	-1.881130626	3.80E-10	9.50E-10	BGI_novel_G002385
283571	0.238	0.06	-1.884227303	9.67E-14	2.10E-13	PROX2
BGI_novel_G003959	0.221	0.063	-1.885395341	1.16E-26	1.70E-26	BGI_novel_G003959
7772	0.071	0.019	-1.885769468	1.55E-07	4.39E-07	ZNF229
BGI_novel_G000784	0.522	0.14	-1.887502435	3.21E-07	9.29E-07	BGI_novel_G000784
BGI_novel_G003118	0.482	0.13	-1.888075543	1.54E-07	4.38E-07	BGI_novel_G003118
BGI_novel_G003504	0.482	0.13	-1.888075543	1.54E-07	4.38E-07	BGI_novel_G003504
BGI_novel_G002934	0.95	0.249	-1.890551344	1.93E-10	4.77E-10	BGI_novel_G002934
26049	0.348	0.091	-1.891363484	1.60E-34	1.97E-34	FAM169A
128178	0.103	0.028	-1.891702423	1.39E-06	4.17E-06	EDARADD
9215	0.138	0.037	-1.89294452	6.50E-11	1.58E-10	LARGE1
BGI_novel_G001030	0.202	0.053	-1.893391573	1.80E-20	3.11E-20	BGI_novel_G001030
BGI_novel_G002100	0.303	0.08	-1.895330773	6.37E-13	1.42E-12	BGI_novel_G002100
BGI_novel_G002941	0.585	0.157	-1.895759182	1.19E-27	1.71E-27	BGI_novel_G002941
51237	1.035	0.342	-1.897283456	7.19E-26	1.08E-25	MZB1
55124	0.124	0.033	-1.897523385	1.23E-10	3.01E-10	PIWIL2
BGI_novel_G000009	3.397	0.894	-1.89953672	1.15E-161	3.87E-162	BGI_novel_G000009
162963	0.112	0.03	-1.900823813	1.26E-05	4.02E-05	ZNF610
5625	0.118	0.03	-1.900823813	1.26E-05	4.02E-05	PRODH
340554	0.174	0.047	-1.903263789	4.15E-22	6.85E-22	ZC3H12B
BGI_novel_G001502	3.064	0.82	-1.905872437	1.68E-227	4.14E-228	BGI_novel_G001502
BGI_novel_G002178	0.527	0.142	-1.91031731	1.25E-05	3.97E-05	BGI_novel_G002178
387882	1.944	0.513	-1.913711498	5.65E-42	6.01E-42	C12orf75
23547	0.374	0.098	-1.914898999	3.10E-13	6.86E-13	LILRA4
51678	0.324	0.085	-1.915702441	1.92E-43	2.00E-43	MPP6
55786	0.222	0.059	-1.916648781	3.46E-10	8.65E-10	ZNF415
BGI_novel_G000499	0.825	0.215	-1.916648781	1.94E-07	5.52E-07	BGI_novel_G000499
BGI_novel_G000822	0.203	0.054	-1.916648781	0.000117587	0.000399185	BGI_novel_G000822
50804	0.491	0.129	-1.919378564	4.87E-44	5.01E-44	MYEF2
BGI_novel_G000088	0.117	0.031	-1.923358575	2.02E-21	3.39E-21	BGI_novel_G000088
BGI_novel_G000360	0.881	0.23	-1.924869287	8.37E-07	2.47E-06	BGI_novel_G000360
9402	2.512	0.663	-1.926329423	3.89E-141	1.48E-141	GRAP2
1875	0.861	0.227	-1.928258126	1.29E-23	2.05E-23	E2F5
BGI_novel_G001302	0.515	0.135	-1.935010709	3.23E-44	3.30E-44	BGI_novel_G001302
BGI_novel_G001863	0.657	0.176	-1.93534467	2.29E-44	2.34E-44	BGI_novel_G001863
163688	0.136	0.035	-1.935757604	0.000526111	0.001889258	CALML6
27122	0.05	0.012	-1.935757604	0.000526111	0.001889258	DKK3
BGI_novel_G002528	0.342	0.089	-1.935757604	2.08E-10	5.16E-10	BGI_novel_G002528
5324	0.532	0.137	-1.937089117	8.57E-62	6.66E-62	PLAG1
84174	1.727	0.452	-1.937212459	1.69E-71	1.16E-71	SLA2
29089	0.593	0.155	-1.939055194	4.30E-10	1.08E-09	UBE2T
5101	0.16	0.04	-1.940217252	5.48E-14	1.18E-13	PCDH9
BGI_novel_G002987	2.57	0.651	-1.940512279	6.53E-19	1.18E-18	BGI_novel_G002987
167410	0.062	0.016	-1.942643989	7.56E-06	2.37E-05	LIX1
30009	1.232	0.32	-1.945217933	6.24E-53	5.52E-53	TBX21
84636	1.654	0.429	-1.947787292	2.87E-33	3.63E-33	GPR174
BGI_novel_G003427	2.482	0.643	-1.948371256	5.01E-38	5.73E-38	BGI_novel_G003427
92126	0.11	0.028	-1.952121763	3.38E-19	6.08E-19	DSEL
BGI_novel_G000843	1.483	0.382	-1.953144557	4.85E-39	5.44E-39	BGI_novel_G000843
BGI_novel_G000844	0.627	0.16	-1.955481962	9.10E-22	1.51E-21	BGI_novel_G000844
BGI_novel_G000626	0.246	0.064	-1.956627018	1.48E-07	4.20E-07	BGI_novel_G000626
100526760	0.206	0.05	-1.956831052	5.06E-08	1.40E-07	ABHD14A-ACY1
91584	0.018	0.003	-1.960848584	3.31E-05	0.00010815	PLXNA4
27074	0.207	0.053	-1.96245247	2.87E-13	6.33E-13	LAMP3
BGI_novel_G003178	0.392	0.097	-1.963804363	1.45E-05	4.64E-05	BGI_novel_G003178
BGI_novel_G000925	0.2	0.051	-1.968546854	3.06E-20	5.34E-20	BGI_novel_G000925
6920	1.162	0.301	-1.971984842	1.10E-34	1.35E-34	TCEA3
BGI_novel_G004064	0.041	0.01	-1.974030481	1.00E-10	2.45E-10	BGI_novel_G004064
653720	0.113	0.028	-1.975787868	5.87E-12	1.36E-11	GOLGA8M
BGI_novel_G002052	0.07	0.018	-1.977169261	2.39E-10	5.92E-10	BGI_novel_G002052
BGI_novel_G002361	0.471	0.12	-1.980010842	3.19E-20	5.58E-20	BGI_novel_G002361
BGI_novel_G003556	1.944	0.489	-1.98027142	3.60E-66	2.66E-66	BGI_novel_G003556
7634	0.258	0.066	-1.981944776	1.32E-14	2.76E-14	ZNF80
285601	0.123	0.03	-1.983285974	4.49E-06	1.39E-05	GPR150
BGI_novel_G000620	6.176	1.569	-1.983455181	1.06E-183	3.14E-184	BGI_novel_G000620
3991	0.313	0.079	-1.987815632	6.52E-22	1.08E-21	LIPE
221935	0.017	0.007	-1.988999625	0.000146384	0.000500793	SDK1
3458	0.135	0.033	-1.988999625	0.000146384	0.000500793	IFNG
BGI_novel_G002949	0.374	0.094	-1.988999625	0.000146384	0.000500793	BGI_novel_G002949
BGI_novel_G001218	0.696	0.176	-1.998281747	5.27E-29	7.30E-29	BGI_novel_G001218
2272	1.472	0.451	-1.998617627	1.34E-120	5.84E-121	FHIT
BGI_novel_G000306	0.7	0.174	-2.000713045	2.99E-14	6.37E-14	BGI_novel_G000306
57559	1.495	0.389	-2.002703427	4.76E-49	4.49E-49	STAMBPL1
BGI_novel_G001577	0.555	0.14	-2.004277855	4.98E-19	8.99E-19	BGI_novel_G001577
BGI_novel_G000541	0.453	0.104	-2.004687195	7.57E-14	1.64E-13	BGI_novel_G000541
27065	0.816	0.209	-2.009758185	1.28E-35	1.54E-35	NSG1
492311	1.386	0.343	-2.009758185	3.72E-69	2.64E-69	IGIP
BGI_novel_G001352	0.133	0.034	-2.01313856	8.64E-08	2.41E-07	BGI_novel_G001352
3675	0.131	0.032	-2.014724438	2.59E-13	5.70E-13	ITGA3
3075	0.623	0.18	-2.014901488	1.09E-34	1.34E-34	CFH
332	0.15	0.036	-2.018219764	1.19E-08	3.18E-08	BIRC5
55805	0.047	0.011	-2.022814338	2.65E-06	8.08E-06	LRP2BP
BGI_novel_G003156	7.785	1.912	-2.023173019	3.06E-132	1.23E-132	BGI_novel_G003156
440270	12.295	2.743	-2.024040777	0	0	GOLGA8B
56957	0.182	0.046	-2.026632004	3.47E-22	5.72E-22	OTUD7B
100129842	0.69	0.169	-2.026864234	4.32E-102	2.17E-102	ZNF737
BGI_novel_G002158	2.293	0.554	-2.030890748	6.22E-33	7.92E-33	BGI_novel_G002158
4050	49.974	12.066	-2.035621789	0	0	LTB
50943	0.893	0.22	-2.037362646	2.82E-37	3.27E-37	FOXP3
151	1.278	0.311	-2.038327337	3.62E-74	2.42E-74	ADRA2B
347273	0.037	0.009	-2.038327337	0.000652522	0.002363881	CAVIN4
55638	0.044	0.01	-2.038327337	0.000652522	0.002363881	SYBU
7134	0.195	0.047	-2.038327337	0.000652522	0.002363881	TNNC1
23138	0.125	0.03	-2.040976916	6.32E-15	1.31E-14	N4BP3
57593	0.136	0.031	-2.043310745	7.02E-09	1.86E-08	EBF4
63920	0.141	0.032	-2.043310745	7.02E-09	1.86E-08	ZBED8
596	4.548	1.835	-2.044155193	0	0	BCL2
BGI_novel_G002548	0.65	0.156	-2.046788916	1.86E-32	2.39E-32	BGI_novel_G002548
53637	0.983	0.239	-2.04791918	2.02E-41	2.16E-41	S1PR5
100528032	0.223	0.055	-2.049927181	2.36E-11	5.61E-11	KLRC4-KLRK1
222950	0.047	0.011	-2.050400169	8.56E-05	0.000287681	NYAP1
8463	0.161	0.039	-2.050400169	1.04E-07	2.93E-07	TEAD2
BGI_novel_G000500	0.616	0.148	-2.052666776	1.04E-23	1.64E-23	BGI_novel_G000500
6355	0.471	0.11	-2.055201156	2.72E-12	6.22E-12	CCL8
25825	0.077	0.017	-2.056698908	4.25E-14	9.09E-14	BACE2
BGI_novel_G002731	0.714	0.164	-2.062769737	4.16E-38	4.75E-38	BGI_novel_G002731
BGI_novel_G002799	0.603	0.142	-2.066820953	6.61E-39	7.43E-39	BGI_novel_G002799
BGI_novel_G004039	5.442	1.282	-2.068104471	2.18E-189	6.34E-190	BGI_novel_G004039
534	0.354	0.085	-2.070299727	8.10E-11	1.97E-10	ATP6V1G2
[truncated: 898 more rows]
