# Supplementary material for: Identification of differentially expressed genes and the role of PDK4 in CD14+ monocytes of coronary artery disease
Source: Biosci Rep. 2021 Apr 6;41(4):BSR20204124. doi: 10.1042/BSR20204124 (PMC8024870; doi:10.1042/BSR20204124)
Supplement: Supplementary Tables S1-S6 [file BSR-2020-4124_supp.zip › BSR-2020-4124_suppST6.csv]

Gene ID	control FPKM	CAD FPKM	log2(CAD/control)	Qvalue(control-vs-CAD)	Pvalue(control-vs-CAD)	Other Gene ID
6348	611.913	155.528	-1.774509762	0	0	CCL3
6133	515.781	239.247	-1.097125292	0	0	RPL9
7128	322.83	143.261	-1.163086493	0	0	TNFAIP3
6349	315.747	57.246	-2.577445462	0	0	CCL3L1
678	242.502	119.355	-1.021778093	0	0	ZFP36L2
1316	226.933	95.788	-1.260679519	0	0	KLF6
3725	177.863	53.776	-1.731742473	0	0	JUN
388	168.702	68.207	-1.319895458	0	0	RHOB
9308	117.976	78.724	-1.14822027	0	0	CD83
9560	117.083	38.903	-1.351837812	0	0	CCL4L2
7124	105.254	38.57	-1.447585793	0	0	TNF
168537	66.412	21.236	-1.642346438	0	0	GIMAP7
414062	65.554	19.311	-1.556680604	0	0	CCL3L3
5743	57.406	26.968	-1.057819686	0	0	PTGS2
3303	50.081	14.061	-1.839783628	0	0	HSPA1A
4050	49.974	12.066	-2.035621789	0	0	LTB
6351	48.751	14.015	-1.822959309	0	0	CCL4
9235	48.352	3.646	-2.520998782	0	0	IL32
916	43.547	1.777	-4.600077428	0	0	CD3E
2113	37.496	2.408	-3.941185657	0	0	ETS1
3575	36.544	0.991	-5.196543215	0	0	IL7R
5734	35.994	13.936	-1.362680383	0	0	PTGER4
8349	35.5	15.43	-1.207187027	0	0	HIST2H2BE
1606	34.485	15.448	-1.20160708	0	0	DGKA
6932	27.236	0.804	-4.692294767	0	0	TCF7
915	26.862	0.811	-5.023220445	0	0	CD3D
5790	26.658	4.022	-2.719213228	0	0	PTPRCAP
155038	26.615	12.527	-1.099508025	0	0	GIMAP8
400581	26.337	9.534	-1.479878685	0	0	GRAPL
994	23.12	8.628	-1.345692494	0	0	CDC25B
55139	22.772	10.877	-1.070616261	0	0	ANKZF1
29116	22.265	11.203	-1.193232054	0	0	MYLIP
84680	21.413	9.225	-1.260346645	0	0	ACCS
64857	20.908	8.38	-1.398295348	0	0	PLEKHG2
55340	19.255	3.817	-2.329721711	0	0	GIMAP5
91782	19.228	9.035	-1.102906188	0	0	CHMP7
26119	18.796	7.139	-1.309081162	0	0	LDLRAP1
973	18.743	3.371	-2.453825982	0	0	CD79A
9806	17.777	1.254	-3.827702267	0	0	SPOCK2
9214	17.048	0.979	-4.11416242	0	0	FCMR
27040	16.738	3.745	-2.158221589	0	0	LAT
3932	16.242	0.557	-4.851460993	0	0	LCK
1731	14.964	2.75	-2.119255102	0	0	SEPT1
7535	13.835	1.151	-3.618055757	0	0	ZAP70
1236	13.736	0.513	-4.719791451	0	0	CCR7
914	13.644	1.4	-3.282964396	0	0	CD2
919	13.601	1.118	-3.58326157	0	0	CD247
79961	12.591	4.254	-1.578318683	0	0	DENND2D
440270	12.295	2.743	-2.024040777	0	0	GOLGA8B
81606	12.06	0.567	-4.396417973	0	0	LBH
3106	445.37	1366.371	1.741472654	0	0	HLA-B
50486	221.496	749.13	1.763549513	0	0	G0S2
3107	157.677	881.696	2.498236357	0	0	HLA-C
1051	149.401	441.8	1.551317007	0	0	CEBPB
728	131.527	283.533	1.09710366	0	0	C5AR1
5329	128.978	272.598	1.086811871	0	0	PLAUR
10135	92.45	273.485	1.002649253	0	0	NAMPT
1026	88.255	198.28	1.165337374	0	0	CDKN1A
9935	83.501	185.525	1.168488785	0	0	MAFB
6515	81.27	169.897	1.037017581	0	0	SLC2A3
2752	70.662	144.941	1.031242373	0	0	GLUL
7057	69.164	235.244	1.726991362	0	0	THBS1
353514	67.376	122.792	1.094875876	0	0	LILRA5
9021	62.555	154.094	1.301157369	0	0	SOCS3
2180	58.278	118.399	1.207871987	0	0	ACSL1
3091	52.683	178.655	1.762403434	0	0	HIF1A
2355	52.462	138.578	1.30294134	0	0	FOSL2
2114	48.756	102.819	1.08004683	0	0	ETS2
6503	45.954	97.033	1.069104271	0	0	SLA
54541	44.74	150.42	1.741668765	0	0	DDIT4
84957	44.473	82.647	1.213945219	0	0	RELT
1499	41.061	95.896	1.220518464	0	0	CTNNB1
58191	39.916	100.725	1.341457424	0	0	CXCL16
90007	37.478	78.225	1.064313323	0	0	MIDN
5209	33.387	134.251	1.982154313	0	0	PFKFB3
123	28.946	109.647	1.911117578	0	0	PLIN2
1326	26.95	55.316	1.00771949	0	0	MAP3K8
7090	26.176	69.896	1.412470778	0	0	TLE3
3043	25.382	209.244	3.011130719	0	0	HBB
4783	25.332	83.583	1.7252874	0	0	NFIL3
64092	24.565	74.63	1.652181036	0	0	SAMSN1
23710	22.642	77.029	1.671106981	0	0	GABARAPL1
11026	21.97	48.049	1.107475547	0	0	LILRA3
10140	19.326	47.932	1.285539096	0	0	TOB1
55647	19.27	88.114	2.186193073	0	0	RAB20
29946	18.181	37.599	1.039771515	0	0	SERTAD3
30844	17.548	38.808	1.126436815	0	0	EHD4
3040	17.243	147.238	3.066407951	0	0	HBA2
5598	16.912	41.654	1.319186373	0	0	MAPK7
3621	14.376	35.122	1.279781418	0	0	ING1
3039	13.808	109.61	2.961123805	0	0	HBA1
133	13.476	42.621	1.656313554	0	0	ADM
58480	13.245	27.3	1.048491073	0	0	RHOU
51523	12.72	32.742	1.349832245	0	0	CXXC5
5166	12.29	75.131	2.603497778	0	0	PDK4
255919	12.237	25.349	1.113822978	0	0	CNEP1R1
160622	11.772	34.56	1.02295857	0	0	GRASP
7037	11.371	28.722	1.332833937	0	0	TFRC
5008	10.433	72.819	2.268035428	0	0	OSM
1839	10.358	171.258	4.050408891	0	0	HBEGF
